# Supplementary material for: Integrative pan-resistome and transcriptomic characterization reveals differential gene expression signatures in carbapenem-resistant Acinetobacter baumannii: Insights into efflux pump regulation and therapeutic targeting strategies
Source: PLoS One. 2026 Jan 16;21(1):e0340266. doi: 10.1371/journal.pone.0340266 (PMC12810843; doi:10.1371/journal.pone.0340266)
Supplement: S1 File — (XLSX) [file pone.0340266.s001.xlsx]

## Sheet: Metadata
S.No	GSE ID	Source Name	Organism	Agent	Dose
1	GSM1432488	AMI_75_BR1	Acinetobacter baumannii 1207552	amikacin sulfate	75% of approximate MIC
2	GSM1432489	AMI_75_BR2	Acinetobacter baumannii 1207552	amikacin sulfate	75% of approximate MIC
3	GSM1432492	CIP_75_BR1	Acinetobacter baumannii 1207552	ciprofloxacin	75% of approximate MIC
4	GSM1432493	CIP_75_BR2	Acinetobacter baumannii 1207552	ciprofloxacin	75% of approximate MIC
5	GSM1432496	COL_75_BR1	Acinetobacter baumannii 1207552	polymyxin-B	75% of approximate MIC
6	GSM1432497	COL_75_BR2	Acinetobacter baumannii 1207552	polymyxin-B	75% of approximate MIC
7	GSM1432500	MERO_75_BR1	Acinetobacter baumannii 1207552	meropenem	75% of approximate MIC
8	GSM1432501	MERO_75_BR2	Acinetobacter baumannii 1207552	meropenem	75% of approximate MIC
9	GSM1432508	AMI_75_BR1	Acinetobacter baumannii 1428368	amikacin sulfate	75% of approximate MIC
10	GSM1432509	AMI_75_BR2	Acinetobacter baumannii 1428368	amikacin sulfate	75% of approximate MIC
11	GSM1432512	CIP_75_BR1	Acinetobacter baumannii 1428368	ciprofloxacin	75% of approximate MIC
12	GSM1432513	CIP_75_BR2	Acinetobacter baumannii 1428368	ciprofloxacin	75% of approximate MIC
13	GSM1432516	COL_75_BR1	Acinetobacter baumannii 1428368	polymyxin-B	75% of approximate MIC
14	GSM1432517	COL_75_BR2	Acinetobacter baumannii 1428368	polymyxin-B	75% of approximate MIC
15	GSM1432520	MERO_75_BR1	Acinetobacter baumannii 1428368	meropenem	75% of approximate MIC
16	GSM1432521	MERO_75_BR2	Acinetobacter baumannii 1428368	meropenem	75% of approximate MIC
17	GSM1432528	AMI_75_BR1	Acinetobacter baumannii 1457504	amikacin sulfate	75% of approximate MIC
18	GSM1432529	AMI_75_BR2	Acinetobacter baumannii 1457504	amikacin sulfate	75% of approximate MIC
19	GSM1432532	CIP_75_BR1	Acinetobacter baumannii 1457504	ciprofloxacin	75% of approximate MIC
20	GSM1432533	CIP_75_BR2	Acinetobacter baumannii 1457504	ciprofloxacin	75% of approximate MIC
21	GSM1432536	COL_75_BR1	Acinetobacter baumannii 1457504	polymyxin-B	75% of approximate MIC
22	GSM1432537	COL_75_BR2	Acinetobacter baumannii 1457504	polymyxin-B	75% of approximate MIC
23	GSM1432540	MERO_75_BR1	Acinetobacter baumannii 1457504	meropenem	75% of approximate MIC
24	GSM1432541	MERO_75_BR2	Acinetobacter baumannii 1457504	meropenem	75% of approximate MIC
25	GSM1432588	AMI_75_BR1	Acinetobacter baumannii 34654	amikacin sulfate	75% of approximate MIC
26	GSM1432589	AMI_75_BR2	Acinetobacter baumannii 34654	amikacin sulfate	75% of approximate MIC
27	GSM1432592	CIP_75_BR1	Acinetobacter baumannii 34654	ciprofloxacin	75% of approximate MIC
28	GSM1432593	CIP_75_BR2	Acinetobacter baumannii 34654	ciprofloxacin	75% of approximate MIC
29	GSM1432596	COL_75_BR1	Acinetobacter baumannii 34654	polymyxin-B	75% of approximate MIC
30	GSM1432597	COL_75_BR2	Acinetobacter baumannii 34654	polymyxin-B	75% of approximate MIC
31	GSM1432600	MERO_75_BR1	Acinetobacter baumannii 34654	meropenem	75% of approximate MIC
32	GSM1432601	MERO_75_BR2	Acinetobacter baumannii 34654	meropenem	75% of approximate MIC

## Sheet: WGS IDs
		S. No	GenBank	Strain ID
		1	GCA_000581515.1	Acinetobacter baumannii 34654
		2	GCA_000584375.2	Acinetobacter baumannii 1457504
		3	GCA_000584495.1	Acinetobacter baumannii 1207552
		4	GCA_000588575.2	Acinetobacter baumannii 1428368

## Sheet: AMR & Virulence
	Genomic ID	Strain ID	Source	Resistance Profile	AMR Genes	Antibiotic class	Virulence
	GCA_000581515.1	Acinetobacter baumannii 34654	Perirectal	imipenem, erythromycin, azithromycin, sulfamethoxazole	OXA-51-like, msr(E), sul1	beta-lactam, macrolide, folate pathway antagonist	pilC, gspF, lpsB, lpxL, lpxL, gspO/pilD, pilF, fimV, gspG, pilF
	GCA_000584495.1	Acinetobacter baumannii 1207552	Sputum	streptomycin, imipenem, sulfamethoxazole	aph(6)-Id, OXA-51-like, sul2	aminoglycoside, beta-lactam, folate pathway antagonist	pilY1, pilQ, pilM, pilW, lpxC, pilX, pilO, pilN, pilV, pilP
	GCA_000588575.2	Acinetobacter baumannii 1428368	Sputum	kanamycin, gentamicin, tobramycin, streptomycin, imipenem, erythromycin, azithromycin, chloramphenicol, sulfamethoxazole, trimethoprim	aph(3')-Ia, ant(2'')-Ia, aph(6)-Id, OXA-51-like, msr(E), mph(E), catB3, sul1, sul2, dfrA19	aminoglycoside, beta-lactam, macrolide, amphenicol, folate pathway antagonist	pilY1, vgrG/tssI, pilQ, pilM, pilW, lpxC, pilX, pilO, pilN, pilV
	GCA_000584375.2	Acinetobacter baumannii 1457504	Perirectal	gentamicin, tobramycin, imipenem, amoxicillin, ampicillin, piperacillin, erythromycin, azithromycin, chloramphenicol, sulfamethoxazole, trimethoprim	ant(2'')-Ia, OXA-51-like, OXA-23-like, blaTEM-1D, msr(E), catB3, sul1, dfrA19	aminoglycoside, beta-lactam, macrolide, amphenicol folate pathway antagonist	bap, adeG, basD, pgaA, bauA, plc2, basB, basA, pgaB, gspE2

## Sheet: Top 100 Downregulated_GO
qpid	ontology	goid	desc	ARGOT_score	ARGOT_PPV	ARGOT_rank	goclasscount
F3P16_RS01530	CC	9289	pilus	10.5158	0.775555	1	94
F3P16_RS01530	BP	7155	cell adhesion	7.12143	0.692181	1	94
F3P16_RS01530	BP	15628	protein secretion by the type II secretion system	1.76429	0.497564	2	19
F3P16_RS01530	CC	15627	type II protein secretion system complex	1.73175	0.495777	3	19
F3P16_RS01530	CC	16020	membrane	0.883479	0.441179	4	90
F3P16_RS09350	MF	8667	2,3-dihydro-2,3-dihydroxybenzoate dehydrogenase activity	14.4554	0.847571	1	82
F3P16_RS09350	BP	19290	siderophore biosynthetic process	11.2673	0.792091	1	82
F3P16_RS09350	MF	50664	oxidoreductase activity, acting on NAD(P)H, oxygen as acceptor	0.952445	0.446405	5	7
F3P16_RS09350	MF	4090	carbonyl reductase (NADPH) activity	0.15015	0.360964	8	1
F3P16_RS09350	BP	5997	xylulose metabolic process	0.128031	0.356655	10	1
F3P16_RS09350	BP	6006	glucose metabolic process	0.0801748	0.345814	12	1
F3P16_RS09955	BP	19290	siderophore biosynthetic process	11.2675	0.792094	1	89
F3P16_RS09955	MF	16881	acid-amino acid ligase activity	7.96059	0.714375	1	89
F3P16_RS09900	BP	19290	siderophore biosynthetic process	11.2673	0.79209	1	91
F3P16_RS09900	MF	16410	N-acyltransferase activity	8.19959	0.720479	1	91
F3P16_RS09950	MF	4497	monooxygenase activity	6.30681	0.669346	1	63
F3P16_RS09950	MF	16701	oxidoreductase activity, acting on single donors with incorporation of molecular oxygen	1.48322	0.481535	6	10
F3P16_RS09950	MF	16705	oxidoreductase activity, acting on paired donors, with incorporation or reduction of molecular oxygen	1.11917	0.458309	7	10
F3P16_RS13885	MF	15344	siderophore uptake transmembrane transporter activity	9.96801	0.763128	1	87
F3P16_RS13885	BP	44718	siderophore transmembrane transport	9.36209	0.748976	1	87
F3P16_RS13885	CC	9279	cell outer membrane	6.61594	0.678176	1	86
F3P16_RS13885	BP	33214	siderophore-dependent iron import into cell	9.01026	0.740548	3	87
F3P16_RS13885	MF	38023	signaling receptor activity	6.05862	0.662099	3	80
F3P16_RS13885	CC	46930	pore complex	0.12174	0.355362	7	1
F3P16_RS13885	MF	15288	porin activity	0.113091	0.353529	7	1
F3P16_RS09915	CC	16020	membrane	0.921405	0.444077	1	31
F3P16_RS16430	BP	55085	transmembrane transport	2.72912	0.544571	1	86
F3P16_RS16430	CC	5886	plasma membrane	2.54968	0.536551	1	86
F3P16_RS16430	MF	31992	energy transducer activity	1.47582	0.481094	1	13
F3P16_RS16430	BP	15031	protein transport	0.68679	0.425031	5	13
F3P16_RS16430	CC	30288	outer membrane-bounded periplasmic space	0.417187	0.398485	5	6
F3P16_RS16430	CC	98796	membrane protein complex	0.367462	0.392718	7	8
F3P16_RS16430	BP	15891	siderophore transport	0.523276	0.409735	12	6
F3P16_RS05575	BP	33214	siderophore-dependent iron import into cell	8.72879	0.733686	1	83
F3P16_RS05575	MF	22857	transmembrane transporter activity	3.25916	0.566832	1	86
F3P16_RS05575	CC	5886	plasma membrane	2.54969	0.536552	1	86
F3P16_RS05575	BP	55085	transmembrane transport	2.72913	0.544572	22	86
F3P16_RS05615	MF	8908	isochorismatase activity	14.4566	0.847578	1	86
F3P16_RS05615	MF	16829	lyase activity	0.102154	0.351108	7	2
F3P16_RS05615	MF	16874	ligase activity	0.0605363	0.340425	8	1
F3P16_RS06365	MF	16788	hydrolase activity, acting on ester bonds	4.19007	0.60192	1	85
F3P16_RS13120	MF	15343	siderophore-iron transmembrane transporter activity	9.70115	0.75695	1	82
F3P16_RS13120	BP	44718	siderophore transmembrane transport	9.36208	0.748976	1	82
F3P16_RS13120	CC	9279	cell outer membrane	6.61167	0.678055	1	81
F3P16_RS13120	BP	33214	siderophore-dependent iron import into cell	9.01025	0.740548	3	82
F3P16_RS13120	MF	38023	signaling receptor activity	6.37421	0.671289	3	80
F3P16_RS05250	MF	51537	2 iron, 2 sulfur cluster binding	7.46763	0.701488	1	84
F3P16_RS05250	MF	16491	oxidoreductase activity	3.02811	0.557369	4	85
F3P16_RS00790	MF	15344	siderophore uptake transmembrane transporter activity	9.968	0.763127	1	82
F3P16_RS00790	BP	44718	siderophore transmembrane transport	9.36208	0.748976	1	82
F3P16_RS00790	CC	9279	cell outer membrane	6.60836	0.677962	1	81
F3P16_RS00790	BP	33214	siderophore-dependent iron import into cell	9.01025	0.740548	3	82
F3P16_RS00790	MF	38023	signaling receptor activity	6.48695	0.674517	3	82
F3P16_RS09835	MF	15344	siderophore uptake transmembrane transporter activity	9.96798	0.763127	1	83
F3P16_RS09835	BP	44718	siderophore transmembrane transport	9.36206	0.748975	1	83
F3P16_RS09835	CC	9279	cell outer membrane	6.5926	0.677516	1	82
F3P16_RS09835	BP	33214	siderophore-dependent iron import into cell	9.01024	0.740548	3	83
F3P16_RS09835	MF	38023	signaling receptor activity	6.41629	0.672497	3	82
F3P16_RS00480	CC	16020	membrane	0.921503	0.444085	1	85
F3P16_RS08290	MF	15344	siderophore uptake transmembrane transporter activity	9.96798	0.763127	1	83
F3P16_RS08290	BP	44718	siderophore transmembrane transport	9.36206	0.748975	1	83
F3P16_RS08290	CC	9279	cell outer membrane	6.60013	0.677729	1	82
F3P16_RS08290	BP	33214	siderophore-dependent iron import into cell	9.01024	0.740548	3	83
F3P16_RS08290	MF	38023	signaling receptor activity	6.32651	0.669915	3	81
F3P16_RS16670	MF	16740	transferase activity	2.22288	0.521183	1	57
F3P16_RS16670	MF	16491	oxidoreductase activity	0.210526	0.371322	5	4
F3P16_RS05255	BP	6629	lipid metabolic process	4.22602	0.603192	1	86
F3P16_RS05255	MF	16491	oxidoreductase activity	3.02811	0.557369	1	87
F3P16_RS05255	CC	16020	membrane	0.252803	0.377706	1	25
F3P16_RS16315	MF	15344	siderophore uptake transmembrane transporter activity	9.968	0.763127	1	91
F3P16_RS16315	BP	44718	siderophore transmembrane transport	9.36208	0.748976	1	91
F3P16_RS16315	CC	9279	cell outer membrane	6.69703	0.680458	1	91
F3P16_RS16315	BP	33214	siderophore-dependent iron import into cell	9.01025	0.740548	3	91
F3P16_RS16315	MF	38023	signaling receptor activity	5.73579	0.652447	3	79
F3P16_RS16315	CC	46930	pore complex	0.137971	0.358634	7	1
F3P16_RS16315	MF	15288	porin activity	0.128169	0.356683	7	1
F3P16_RS01850	MF	51536	iron-sulfur cluster binding	5.36236	0.640936	1	84
F3P16_RS01850	MF	46872	metal ion binding	2.47638	0.533194	3	84
F3P16_RS01850	MF	3824	catalytic activity	0.722476	0.428118	8	84
F3P16_RS01850	MF	3677	DNA binding	0.153248	0.361541	9	4
F3P16_RS09920	MF	15344	siderophore uptake transmembrane transporter activity	9.968	0.763127	1	88
F3P16_RS09920	BP	44718	siderophore transmembrane transport	9.36208	0.748976	1	88
F3P16_RS09920	CC	9279	cell outer membrane	6.60357	0.677827	1	87
F3P16_RS09920	BP	33214	siderophore-dependent iron import into cell	9.01025	0.740548	3	88
F3P16_RS09920	MF	38023	signaling receptor activity	4.07513	0.597815	3	59
F3P16_RS05570	BP	43041	amino acid activation for nonribosomal peptide biosynthetic process	9.4509	0.751078	1	77
F3P16_RS05570	MF	31177	phosphopantetheine binding	8.73858	0.733927	1	77
F3P16_RS05570	CC	5737	cytoplasm	1.40093	0.47656	1	77
F3P16_RS05570	BP	44550	secondary metabolite biosynthetic process	7.53558	0.703289	4	77
F3P16_RS05570	MF	3824	catalytic activity	0.722479	0.428118	7	84
F3P16_RS11170	MF	16779	nucleotidyltransferase activity	4.39914	0.609244	1	24
F3P16_RS11170	BP	71897	DNA biosynthetic process	3.34131	0.570115	1	15
F3P16_RS11170	MF	140097	catalytic activity, acting on DNA	2.60895	0.53923	5	15
F3P16_RS11170	MF	4252	serine-type endopeptidase activity	1.24125	0.466469	8	5
F3P16_RS17475	MF	46914	transition metal ion binding	4.3056	0.605989	1	90
F3P16_RS16425	BP	17038	protein import	10.0607	0.765255	1	88
F3P16_RS16425	CC	5886	plasma membrane	2.54967	0.536551	1	88
F3P16_RS00610	MF	16787	hydrolase activity	2.25324	0.522657	1	20
F3P16_RS09345	MF	8908	isochorismatase activity	14.4565	0.847577	1	87
F3P16_RS09345	MF	16829	lyase activity	0.0420493	0.334475	7	1
F3P16_RS05585	MF	16887	ATP hydrolysis activity	4.55881	0.614722	1	89
F3P16_RS05585	CC	5886	plasma membrane	0.232694	0.374742	1	10
F3P16_RS05585	MF	5524	ATP binding	3.05181	0.558356	7	90
F3P16_RS16580	MF	3743	translation initiation factor activity	8.47017	0.727284	1	95
F3P16_RS16580	BP	6413	translational initiation	7.90482	0.712937	1	95
F3P16_RS16580	CC	5737	cytoplasm	1.50593	0.482884	1	93
F3P16_RS16580	MF	43022	ribosome binding	7.83219	0.711057	2	93
F3P16_RS16580	MF	19843	rRNA binding	6.07322	0.662529	8	93
F3P16_RS05610	MF	8668	2,3-dihydroxybenzoate--[aryl-carrier protein] ligase	15.7069	0.85497	1	86
F3P16_RS05610	BP	19290	siderophore biosynthetic process	11.2675	0.792094	1	86
F3P16_RS05610	MF	16779	nucleotidyltransferase activity	2.84724	0.549707	5	46
F3P16_RS05610	MF	47527	2,3-dihydroxybenzoate-serine ligase activity	0.432876	0.400232	9	2
F3P16_RS05610	MF	16623	oxidoreductase activity, acting on the aldehyde or oxo group of donors, oxygen as acceptor	0.138078	0.358655	12	1
F3P16_RS05610	MF	16746	acyltransferase activity	0.106872	0.352168	13	2
F3P16_RS05610	MF	46872	metal ion binding	0.0877997	0.347724	14	4
F3P16_RS07535	MF	15343	siderophore-iron transmembrane transporter activity	9.70115	0.75695	1	82
F3P16_RS07535	BP	44718	siderophore transmembrane transport	9.36208	0.748976	1	82
F3P16_RS07535	CC	9279	cell outer membrane	6.61328	0.678101	1	81
F3P16_RS07535	MF	38023	signaling receptor activity	6.48695	0.674517	2	82
F3P16_RS07535	BP	33214	siderophore-dependent iron import into cell	9.01026	0.740548	3	82
F3P16_RS01465	BP	43107	type IV pilus-dependent motility	12.3993	0.815987	1	88
F3P16_RS01465	CC	16020	membrane	0.881147	0.440998	1	84
F3P16_RS01465	BP	43683	type IV pilus assembly	11.5683	0.798558	2	86
F3P16_RS17470	MF	15093	ferrous iron transmembrane transporter activity	11.6603	0.800517	1	87
F3P16_RS17470	BP	34755	iron ion transmembrane transport	8.61248	0.730819	1	87
F3P16_RS17470	CC	16020	membrane	0.921544	0.444088	1	87
F3P16_RS17470	MF	5525	GTP binding	5.98813	0.660014	5	87
F3P16_RS03690	MF	16705	oxidoreductase activity, acting on paired donors, with incorporation or reduction of molecular oxygen	6.62894	0.678542	1	85
F3P16_RS03690	BP	6400	tRNA modification	6.45074	0.673484	1	85
F3P16_RS03690	MF	16740	transferase activity	0.632535	0.420181	4	23
F3P16_RS14175	BP	9086	methionine biosynthetic process	8.05896	0.716898	1	85
F3P16_RS14175	MF	8168	methyltransferase activity	5.31588	0.639476	1	85
F3P16_RS14175	MF	8270	zinc ion binding	5.07374	0.631763	3	85
F3P16_RS14175	BP	32259	methylation	5.01351	0.629815	10	84
F3P16_RS16125	MF	4318	enoyl-[acyl-carrier-protein] reductase (NADH) activity	11.7981	0.803437	1	88
F3P16_RS16125	BP	6633	fatty acid biosynthetic process	6.96749	0.68797	1	88
F3P16_RS16125	MF	166	nucleotide binding	0.0287392	0.329315	7	1
F3P16_RS14440	BP	6268	DNA unwinding involved in DNA replication	9.65579	0.755891	1	89
F3P16_RS14440	MF	43138	3'-5' DNA helicase activity	9.29246	0.747321	1	88
F3P16_RS14440	CC	5829	cytosol	1.61541	0.489247	1	41
F3P16_RS14440	MF	3697	single-stranded DNA binding	8.32604	0.723673	2	88
F3P16_RS14440	MF	16853	isomerase activity	5.20652	0.636014	6	89
F3P16_RS14440	BP	725	recombinational repair	3.77013	0.586632	10	41
F3P16_RS14440	MF	5524	ATP binding	3.01733	0.556919	11	89
F3P16_RS14440	MF	16887	ATP hydrolysis activity	2.7489	0.545439	17	54
F3P16_RS14440	MF	4527	exonuclease activity	0.159816	0.362747	35	2
F3P16_RS05560	MF	52851	ferric-chelate reductase (NADPH) activity	12.2857	0.81364	1	70
F3P16_RS05560	BP	10106	cellular response to iron ion starvation	12.2514	0.812928	1	70
F3P16_RS05560	BP	15891	siderophore transport	8.60297	0.730583	2	70
F3P16_RS05560	BP	33212	iron import into cell	8.37061	0.724793	3	70
F3P16_RS05560	MF	71949	FAD binding	7.2744	0.69632	5	70
F3P16_RS14435	MF	4170	dUTP diphosphatase activity	11.6262	0.799791	1	87
F3P16_RS14435	BP	6226	dUMP biosynthetic process	10.8471	0.782916	1	87
F3P16_RS14435	BP	46081	dUTP catabolic process	10.8264	0.78246	3	87
F3P16_RS14435	MF	287	magnesium ion binding	5.60173	0.648359	3	87
F3P16_RS00975	CC	9295	nucleoid	8.94816	0.739044	1	88
F3P16_RS00975	MF	3697	single-stranded DNA binding	8.41919	0.72601	1	88
F3P16_RS00975	BP	6260	DNA replication	5.92395	0.658105	1	88
F3P16_RS00975	BP	6310	DNA recombination	5.41507	0.642585	2	85
F3P16_RS00975	BP	6281	DNA repair	4.98687	0.628951	3	85
F3P16_RS00710	MF	15343	siderophore-iron transmembrane transporter activity	9.70116	0.75695	1	86
F3P16_RS00710	BP	44718	siderophore transmembrane transport	9.36209	0.748976	1	86
F3P16_RS00710	CC	9279	cell outer membrane	6.61901	0.678262	1	85
F3P16_RS00710	MF	38023	signaling receptor activity	6.48696	0.674517	2	86
F3P16_RS00710	BP	33214	siderophore-dependent iron import into cell	9.01026	0.740548	3	86
F3P16_RS01545	MF	51537	2 iron, 2 sulfur cluster binding	7.55535	0.703811	1	92
F3P16_RS01545	MF	46872	metal ion binding	2.47622	0.533187	4	92
F3P16_RS18645	MF	34023	5-(carboxyamino)imidazole ribonucleotide mutase activity	11.5728	0.798653	1	87
F3P16_RS18645	BP	6189	'de novo' IMP biosynthetic process	7.81615	0.710641	1	89
F3P16_RS18645	MF	16829	lyase activity	2.68237	0.542508	4	51
F3P16_RS01470	BP	43107	type IV pilus-dependent motility	12.3993	0.815987	1	85
F3P16_RS01470	CC	16020	membrane	0.811921	0.435535	1	75
F3P16_RS01470	BP	43683	type IV pilus assembly	11.6829	0.800998	2	84
F3P16_RS10110	MF	3697	single-stranded DNA binding	8.51959	0.728515	1	85
F3P16_RS10110	BP	6281	DNA repair	5.22912	0.636733	1	85
F3P16_RS10110	MF	16829	lyase activity	4.72531	0.620332	2	85
F3P16_RS10110	MF	8233	peptidase activity	4.62752	0.61705	3	85
F3P16_RS10110	BP	6508	proteolysis	4.32378	0.606625	4	85
F3P16_RS11965	MF	90729	toxin activity	10.5647	0.77665	1	3
F3P16_RS11965	BP	35821	modulation of process of another organism	7.31542	0.697423	1	3
F3P16_RS11965	CC	5737	cytoplasm	1.53829	0.484789	1	3
F3P16_RS09945	MF	22857	transmembrane transporter activity	3.25916	0.566832	1	55
F3P16_RS09945	BP	55085	transmembrane transport	2.72913	0.544572	1	55
F3P16_RS09945	CC	5886	plasma membrane	2.43043	0.531064	1	52
F3P16_RS07785	BP	42276	error-prone translesion synthesis	10.9386	0.784928	1	83
F3P16_RS07785	MF	3684	damaged DNA binding	8.56297	0.729592	1	84
F3P16_RS07785	CC	5829	cytosol	3.57517	0.579246	1	83
F3P16_RS07785	MF	3887	DNA-directed DNA polymerase activity	7.95277	0.714173	2	83
F3P16_RS07785	BP	9432	SOS response	8.41372	0.725873	5	84
F3P16_RS07785	MF	8168	methyltransferase activity	0.903323	0.442703	12	14
F3P16_RS07785	BP	32259	methylation	0.862225	0.439527	23	14
F3P16_RS03250	MF	10181	FMN binding	7.78327	0.709786	1	80
F3P16_RS03250	CC	16020	membrane	0.839822	0.437764	1	73
F3P16_RS03250	MF	16491	oxidoreductase activity	3.02814	0.55737	2	80
F3P16_RS10710	MF	43023	ribosomal large subunit binding	10.0082	0.764051	1	88
F3P16_RS10710	CC	5737	cytoplasm	1.5384	0.484795	1	89
F3P16_RS10710	MF	5525	GTP binding	5.98809	0.660013	5	89
F3P16_RS10710	MF	16887	ATP hydrolysis activity	4.60072	0.616144	8	89
F3P16_RS10710	MF	5524	ATP binding	3.05183	0.558357	14	89
F3P16_RS19145	CC	16020	membrane	0.916225	0.443685	1	2
F3P16_RS04050	BP	34227	tRNA thio-modification	10.2439	0.76943	1	88
F3P16_RS04050	MF	16783	sulfurtransferase activity	8.29478	0.722886	1	88
F3P16_RS04050	CC	5737	cytoplasm	1.5214	0.483797	1	89
F3P16_RS04050	MF	49	tRNA binding	6.86596	0.685167	3	88
F3P16_RS04050	MF	51539	4 iron, 4 sulfur cluster binding	6.14451	0.664623	4	89
F3P16_RS04050	MF	287	magnesium ion binding	5.54179	0.646516	5	88
F3P16_RS04050	MF	5524	ATP binding	3.0181	0.556951	9	89
F3P16_RS03175	BP	6935	chemotaxis	7.54811	0.70362	1	85
F3P16_RS03175	MF	4888	transmembrane signaling receptor activity	3.82108	0.588531	1	51
F3P16_RS03175	CC	16020	membrane	0.921544	0.444088	1	86
F3P16_RS03175	BP	7165	signal transduction	3.94455	0.59308	6	86
F3P16_RS07055	MF	19843	rRNA binding	6.13582	0.664369	1	90
F3P16_RS07055	CC	1990904	ribonucleoprotein complex	4.37775	0.608503	1	89
F3P16_RS07055	BP	6412	translation	3.26615	0.567113	1	90
F3P16_RS07055	MF	3735	structural constituent of ribosome	3.78636	0.587239	3	90
F3P16_RS07055	CC	22626	cytosolic ribosome	3.39586	0.572273	4	47
F3P16_RS06280	BP	42167	heme catabolic process	13.1439	0.831115	1	90
F3P16_RS06280	MF	4324	ferredoxin-NADP+ reductase activity	12.1846	0.811543	1	90
F3P16_RS06280	BP	34599	cellular response to oxidative stress	8.51335	0.728359	5	90
F3P16_RS06280	MF	166	nucleotide binding	2.47111	0.532951	6	90
F3P16_RS00635	CC	9279	cell outer membrane	6.69694	0.680455	1	88
F3P16_RS14770	MF	4314	[acyl-carrier-protein] S-malonyltransferase activity	11.2564	0.791855	1	85
F3P16_RS14770	BP	6633	fatty acid biosynthetic process	6.73195	0.681436	1	85
F3P16_RS14770	CC	5829	cytosol	3.49373	0.576101	1	85
F3P16_RS08045	MF	3697	single-stranded DNA binding	8.51967	0.728517	1	90
F3P16_RS08045	BP	9432	SOS response	8.31727	0.723452	1	89
F3P16_RS08045	CC	5829	cytosol	3.61598	0.580808	1	90
F3P16_RS08045	MF	3684	damaged DNA binding	8.46481	0.72715	2	89
F3P16_RS08045	BP	6310	DNA recombination	5.67816	0.650696	2	90
F3P16_RS08045	MF	8094	ATP-dependent activity, acting on DNA	6.71076	0.680842	3	90
F3P16_RS08045	BP	6281	DNA repair	5.22916	0.636734	3	90
F3P16_RS08045	MF	140299	molecular sensor activity	6.47002	0.674034	4	90
F3P16_RS08045	MF	16887	ATP hydrolysis activity	4.60071	0.616143	7	90
F3P16_RS08045	MF	5524	ATP binding	3.05183	0.558357	15	90
F3P16_RS10385	MF	3700	DNA-binding transcription factor activity	4.55696	0.614659	1	69
F3P16_RS10385	BP	6355	regulation of DNA-templated transcription	3.43467	0.573797	1	69
F3P16_RS17055	BP	9306	protein secretion	7.64893	0.706275	1	89
F3P16_RS17055	CC	5886	plasma membrane	2.5497	0.536552	1	89
F3P16_RS16435	MF	8864	formyltetrahydrofolate deformylase activity	12.3533	0.815038	1	89
F3P16_RS16435	BP	6730	one-carbon metabolic process	7.94427	0.713955	1	89
F3P16_RS16435	BP	6189	'de novo' IMP biosynthetic process	7.8133	0.710567	2	89
F3P16_RS17050	BP	9297	pilus assembly	10.5601	0.776546	1	85
F3P16_RS17050	MF	16887	ATP hydrolysis activity	4.60074	0.616144	1	86
F3P16_RS17050	CC	5886	plasma membrane	2.54971	0.536553	1	86
F3P16_RS17050	CC	5737	cytoplasm	1.53841	0.484795	3	86
F3P16_RS17050	MF	166	nucleotide binding	2.49865	0.534219	7	86
F3P16_RS17880	CC	5886	plasma membrane	2.54963	0.536549	1	91
F3P16_RS17880	MF	16787	hydrolase activity	0.172975	0.365089	1	7
F3P16_RS00035	MF	16887	ATP hydrolysis activity	4.54792	0.614351	1	84
F3P16_RS00035	MF	5524	ATP binding	3.05185	0.558358	7	85
F3P16_RS00035	MF	3677	DNA binding	1.83202	0.501231	20	48
F3P16_RS01580	BP	15628	protein secretion by the type II secretion system	9.04848	0.741472	1	43
F3P16_RS01580	CC	15627	type II protein secretion system complex	8.88159	0.737425	1	43
F3P16_RS01580	CC	5886	plasma membrane	2.49507	0.534055	3	44
F3P16_RS01700	BP	1990961	xenobiotic detoxification by transmembrane export across the plasma membrane	8.95522	0.739215	1	73
F3P16_RS01700	MF	15385	sodium:proton antiporter activity	8.94083	0.738866	1	73
F3P16_RS01700	CC	16020	membrane	0.921539	0.444087	1	86
F3P16_RS01700	CC	71944	cell periphery	0.0296845	0.329717	3	1
F3P16_RS01700	BP	35725	sodium ion transmembrane transport	7.10862	0.691832	4	73
F3P16_RS01700	BP	46677	response to antibiotic	0.0995956	0.350523	24	1
F3P16_RS09340	MF	3700	DNA-binding transcription factor activity	4.55705	0.614662	1	68
F3P16_RS09340	BP	6355	regulation of DNA-templated transcription	3.43473	0.5738	1	68
F3P16_RS09340	CC	5829	cytosol	0.30063	0.384313	1	6
F3P16_RS09340	MF	976	transcription cis-regulatory region binding	1.03305	0.45228	3	12
F3P16_RS09340	MF	8270	zinc ion binding	0.842867	0.438005	8	12
F3P16_RS09340	BP	1900376	regulation of secondary metabolite biosynthetic process	1.83276	0.501271	16	12
F3P16_RS09340	BP	1902679	negative regulation of RNA biosynthetic process	1.11245	0.457846	19	12
F3P16_RS03170	BP	6935	chemotaxis	7.64537	0.706182	1	87
F3P16_RS03170	BP	7165	signal transduction	3.94446	0.593077	6	87
F3P16_RS03050	MF	52914	16S rRNA (guanine(1207)-N(2))-methyltransferase activity	11.1984	0.790598	1	62
F3P16_RS03050	BP	31167	rRNA methylation	7.71772	0.708077	1	82
F3P16_RS03050	CC	5737	cytoplasm	1.48316	0.481532	1	81
F3P16_RS03050	CC	5840	ribosome	0.121308	0.355272	3	3
F3P16_RS03050	MF	3676	nucleic acid binding	2.11402	0.515816	14	82
F3P16_RS03050	MF	52913	16S rRNA (guanine(966)-N(2))-methyltransferase activity	0.166495	0.363947	18	1
F3P16_RS17875	BP	42777	proton motive force-driven plasma membrane ATP synthesis	10.6114	0.777691	1	89
F3P16_RS17875	CC	45263	proton-transporting ATP synthase complex, coupling factor F(o)	8.71878	0.733441	1	89
F3P16_RS17875	MF	46933	proton-transporting ATP synthase activity, rotational mechanism	8.12601	0.71861	1	89
F3P16_RS17875	CC	5886	plasma membrane	2.52056	0.535223	12	88
F3P16_RS17875	MF	16787	hydrolase activity	0.614538	0.418526	16	24
F3P16_RS17875	BP	1902600	proton transmembrane transport	4.76661	0.621709	25	89
F3P16_RS18700	MF	4422	hypoxanthine phosphoribosyltransferase activity	11.4657	0.796363	1	86
F3P16_RS18700	BP	6178	guanine salvage	11.0951	0.788351	1	79
F3P16_RS18700	CC	5829	cytosol	3.22017	0.565259	1	79
F3P16_RS18700	BP	32264	IMP salvage	10.9249	0.784628	3	86
F3P16_RS18700	MF	52657	guanine phosphoribosyltransferase activity	9.8346	0.76005	3	71
F3P16_RS18700	BP	32263	GMP salvage	10.6906	0.779452	4	79
F3P16_RS18700	BP	46100	hypoxanthine metabolic process	10.205	0.768546	6	79
F3P16_RS18700	MF	287	magnesium ion binding	5.04809	0.630935	6	79
F3P16_RS18700	BP	6166	purine ribonucleoside salvage	9.55678	0.753572	7	86
F3P16_RS18700	MF	166	nucleotide binding	2.41567	0.530376	7	86
F3P16_RS16420	BP	15031	protein transport	5.38409	0.641617	1	87
F3P16_RS16420	MF	22857	transmembrane transporter activity	3.25909	0.566829	1	88
F3P16_RS16420	CC	5886	plasma membrane	2.51965	0.535182	1	87
F3P16_RS16420	BP	55085	transmembrane transport	2.72907	0.544569	8	88
F3P16_RS12720	BP	1904823	purine nucleobase transmembrane transport	11.4823	0.796719	1	88
F3P16_RS12720	MF	15205	nucleobase transmembrane transporter activity	10.4234	0.773482	1	88
F3P16_RS12720	CC	5886	plasma membrane	2.5497	0.536552	1	88

## Sheet: Top 100 Upregulated_GO
qpid	ontology	goid	desc	ARGOT_score	ARGOT_PPV	ARGOT_rank	goclasscount
F3P16_RS02800	CC	16020	membrane	0.915572	0.443635	1	2
F3P16_RS07130	CC	19867	outer membrane	5.75233	0.652948	1	3
F3P16_RS16110	CC	1990195	macrolide transmembrane transporter complex	13.2354	0.832944	1	85
F3P16_RS16110	BP	1990961	xenobiotic detoxification by transmembrane export across the plasma membrane	10.5776	0.776938	1	86
F3P16_RS16110	MF	15562	efflux transmembrane transporter activity	8.68517	0.732613	1	86
F3P16_RS16110	CC	1990281	efflux pump complex	9.42536	0.750475	2	86
F3P16_RS16110	CC	19898	extrinsic component of membrane	8.97887	0.739788	3	86
F3P16_RS16115	MF	16887	ATP hydrolysis activity	4.60075	0.616145	1	87
F3P16_RS16115	BP	55085	transmembrane transport	2.72916	0.544573	1	87
F3P16_RS16115	CC	5886	plasma membrane	2.54971	0.536553	1	87
F3P16_RS16115	BP	46677	response to antibiotic	0.089394	0.348113	6	1
F3P16_RS16115	MF	22857	transmembrane transporter activity	3.25919	0.566833	7	87
F3P16_RS16115	MF	5524	ATP binding	3.05185	0.558358	9	87
F3P16_RS03615	BP	42953	lipoprotein transport	11.8658	0.804867	1	82
F3P16_RS03615	CC	30288	outer membrane-bounded periplasmic space	6.95485	0.687622	1	78
F3P16_RS03615	BP	44874	lipoprotein localization to outer membrane	10.6407	0.778344	2	82
F3P16_RS16120	MF	15562	efflux transmembrane transporter activity	8.68518	0.732613	1	83
F3P16_RS16120	CC	9279	cell outer membrane	6.61494	0.678147	1	82
F3P16_RS16120	BP	55085	transmembrane transport	2.72915	0.544572	1	83
F3P16_RS14680	CC	9279	cell outer membrane	6.61509	0.678152	1	86
F3P16_RS14680	BP	15031	protein transport	5.44821	0.643617	1	87
F3P16_RS11190	MF	16614	oxidoreductase activity, acting on CH-OH group of donors	5.89445	0.657224	1	88
F3P16_RS11205	MF	19159	nicotinamide-nucleotide amidase activity	4.07678	0.597874	1	1
F3P16_RS15020	CC	16020	membrane	0.921341	0.444072	1	28
F3P16_RS11195	MF	4096	catalase activity	10.9099	0.784297	1	84
F3P16_RS11195	BP	42744	hydrogen peroxide catabolic process	9.50586	0.752375	1	84
F3P16_RS11195	CC	5829	cytosol	3.57264	0.579149	1	84
F3P16_RS11195	BP	6979	response to oxidative stress	7.2451	0.695531	4	84
F3P16_RS11195	BP	98869	cellular oxidant detoxification	6.99561	0.688743	5	85
F3P16_RS11195	MF	20037	heme binding	5.38027	0.641497	5	84
F3P16_RS11195	MF	46872	metal ion binding	2.44669	0.53182	8	84
F3P16_RS06805	BP	6813	potassium ion transport	7.52961	0.703131	1	91
F3P16_RS06805	MF	8324	monoatomic cation transmembrane transporter activity	4.61138	0.616504	1	91
F3P16_RS06805	CC	5886	plasma membrane	2.54971	0.536553	1	91
F3P16_RS06805	BP	98655	monoatomic cation transmembrane transport	4.23175	0.603394	3	91
F3P16_RS04060	MF	8933	lytic transglycosylase activity	10.2244	0.768987	1	87
F3P16_RS04060	BP	270	peptidoglycan metabolic process	6.43433	0.673014	1	87
F3P16_RS04060	CC	16020	membrane	0.921538	0.444087	1	87
F3P16_RS06675	MF	16811	hydrolase activity, acting on carbon-nitrogen (but not peptide) bonds, in linear amides	6.88421	0.685673	1	56
F3P16_RS06675	MF	19213	deacetylase activity	0.392797	0.395702	5	2
F3P16_RS07140	CC	19867	outer membrane	5.7562	0.653065	1	8
F3P16_RS16485	CC	5886	plasma membrane	2.52553	0.535451	1	86
F3P16_RS06680	BP	9312	oligosaccharide biosynthetic process	8.31567	0.723412	1	79
F3P16_RS06680	MF	8757	S-adenosylmethionine-dependent methyltransferase activity	5.71853	0.651923	1	79
F3P16_RS06680	CC	5840	ribosome	0.177235	0.365828	1	4
F3P16_RS06680	BP	32259	methylation	3.77546	0.586832	4	60
F3P16_RS06690	MF	3677	DNA binding	3.20367	0.56459	1	5
F3P16_RS02815	MF	16627	oxidoreductase activity, acting on the CH-CH group of donors	6.88617	0.685727	1	89
F3P16_RS02815	MF	50660	flavin adenine dinucleotide binding	6.14973	0.664776	2	89
F3P16_RS02825	MF	155	phosphorelay sensor kinase activity	6.64196	0.67891	1	86
F3P16_RS02825	BP	160	phosphorelay signal transduction system	5.18249	0.635249	1	86
F3P16_RS02825	CC	5886	plasma membrane	2.52033	0.535213	1	86
F3P16_RS02825	CC	5737	cytoplasm	1.50237	0.482674	3	85
F3P16_RS08110	MF	3697	single-stranded DNA binding	8.51953	0.728513	1	78
F3P16_RS08110	BP	6281	DNA repair	5.22908	0.636731	1	78
F3P16_RS08110	MF	16829	lyase activity	4.67198	0.618546	2	77
F3P16_RS08110	MF	8233	peptidase activity	4.5753	0.615282	3	77
F3P16_RS08110	BP	6508	proteolysis	4.27499	0.604916	4	77
F3P16_RS16025	MF	3994	aconitate hydratase activity	8.20735	0.720676	1	63
F3P16_RS16025	BP	6099	tricarboxylic acid cycle	6.14446	0.664622	1	70
F3P16_RS16025	MF	51539	4 iron, 4 sulfur cluster binding	6.00242	0.660438	2	83
F3P16_RS16025	MF	46872	metal ion binding	2.42145	0.530646	8	84
F3P16_RS06800	MF	47688	aspartate 4-decarboxylase activity	16.8083	0.861241	1	91
F3P16_RS06800	BP	6531	aspartate metabolic process	11.2587	0.791904	1	91
F3P16_RS06800	MF	8483	transaminase activity	7.02484	0.689544	2	92
F3P16_RS06800	MF	30170	pyridoxal phosphate binding	6.46394	0.673861	5	91
F3P16_RS06800	BP	9058	biosynthetic process	1.46779	0.480613	10	91
F3P16_RS06670	MF	16627	oxidoreductase activity, acting on the CH-CH group of donors	6.8861	0.685725	1	82
F3P16_RS15365	BP	6154	adenosine catabolic process	12.6526	0.821183	1	83
F3P16_RS15365	MF	4000	adenosine deaminase activity	11.0469	0.7873	1	83
F3P16_RS15365	CC	5829	cytosol	3.5309	0.577541	1	83
F3P16_RS15365	BP	46103	inosine biosynthetic process	12.6461	0.821052	2	83
F3P16_RS15365	MF	8270	zinc ion binding	4.7245	0.620306	5	79
F3P16_RS15365	BP	43103	hypoxanthine salvage	12.2499	0.812897	6	83
F3P16_RS15365	BP	9168	purine ribonucleoside monophosphate biosynthetic process	6.83964	0.684437	33	81
F3P16_RS15365	BP	9117	nucleotide metabolic process	4.41213	0.609694	47	81
F3P16_RS11270	MF	16937	short-chain fatty acyl-CoA dehydrogenase activity	12.324	0.814432	1	84
F3P16_RS11270	BP	6552	L-leucine catabolic process	0.130848	0.357223	1	1
F3P16_RS11270	MF	50660	flavin adenine dinucleotide binding	6.1497	0.664775	5	84
F3P16_RS03015	MF	8168	methyltransferase activity	4.49206	0.612444	1	17
F3P16_RS03015	BP	32259	methylation	4.28768	0.605362	1	17
F3P16_RS03015	MF	51213	dioxygenase activity	1.16161	0.461194	4	3
F3P16_RS04025	MF	15562	efflux transmembrane transporter activity	8.68524	0.732615	1	83
F3P16_RS04025	BP	42908	xenobiotic transport	8.37602	0.724929	1	83
F3P16_RS04025	CC	5886	plasma membrane	2.54972	0.536553	1	83
F3P16_RS04025	BP	55085	transmembrane transport	2.72917	0.544573	2	83
F3P16_RS04025	BP	51301	cell division	0.0729398	0.343915	7	1
F3P16_RS02925	MF	51920	peroxiredoxin activity	9.07459	0.742101	1	89
F3P16_RS02925	BP	98869	cellular oxidant detoxification	6.9955	0.68874	1	91
F3P16_RS02925	BP	16042	lipid catabolic process	0.0765141	0.344864	11	1
F3P16_RS17670	BP	9691	cytokinin biosynthetic process	11.1788	0.790172	1	87
F3P16_RS17670	MF	8714	AMP nucleosidase activity	9.59783	0.754535	1	68
F3P16_RS17670	CC	5829	cytosol	3.61594	0.580807	1	87
F3P16_RS06685	MF	16757	glycosyltransferase activity	5.39309	0.641898	1	87
F3P16_RS08225	CC	16020	membrane	0.921482	0.444083	1	53
F3P16_RS01010	BP	9450	gamma-aminobutyric acid catabolic process	11.6769	0.80087	1	85
F3P16_RS01010	MF	9013	succinate-semialdehyde dehydrogenase [NAD(P)+] activity	11.6405	0.800097	1	85
F3P16_RS01010	MF	8911	lactaldehyde dehydrogenase (NAD+) activity	0.160774	0.36292	7	1
F3P16_RS01285	MF	4089	carbonate dehydratase activity	10.6694	0.778982	1	84
F3P16_RS01285	BP	55085	transmembrane transport	2.72916	0.544573	1	84
F3P16_RS01285	CC	16020	membrane	0.921545	0.444088	1	84
F3P16_RS01285	MF	8270	zinc ion binding	5.0738	0.631764	4	84
F3P16_RS14835	MF	4805	trehalose-phosphatase activity	12.4558	0.81715	1	80
F3P16_RS14835	BP	5992	trehalose biosynthetic process	10.7121	0.779929	1	80
F3P16_RS14835	MF	287	magnesium ion binding	5.53147	0.646197	6	79
F3P16_RS08740	BP	6541	glutamine metabolic process	5.56163	0.647127	1	37
F3P16_RS08740	MF	8233	peptidase activity	1.25739	0.467518	1	13
F3P16_RS08740	MF	16740	transferase activity	1.2257	0.465453	2	25
F3P16_RS08740	MF	19172	glyoxalase III activity	0.280371	0.381584	6	1
F3P16_RS08740	BP	6508	proteolysis	1.17486	0.462083	9	13
F3P16_RS08740	BP	19249	lactate biosynthetic process	0.272714	0.380526	16	1
F3P16_RS08740	BP	61727	methylglyoxal catabolic process to lactate	0.241509	0.376057	17	1
F3P16_RS12190	MF	4180	carboxypeptidase activity	7.86929	0.712019	1	9
F3P16_RS07895	MF	3978	UDP-glucose 4-epimerase activity	11.0872	0.788179	1	87
F3P16_RS07895	BP	33499	galactose catabolic process via UDP-galactose	10.8337	0.78262	1	87
F3P16_RS07895	CC	5829	cytosol	3.57425	0.579211	1	87
F3P16_RS07895	CC	16020	membrane	0.00894296	0.318431	5	1
F3P16_RS16880	BP	51085	chaperone cofactor-dependent protein refolding	9.74619	0.757998	1	88
F3P16_RS16880	MF	51082	unfolded protein binding	7.75169	0.708964	1	88
F3P16_RS16880	CC	5737	cytoplasm	1.53839	0.484795	1	88
F3P16_RS16880	MF	3677	DNA binding	1.29285	0.469798	3	35
F3P16_RS16880	BP	42026	protein refolding	9.03594	0.741169	4	88
F3P16_RS11940	MF	16616	oxidoreductase activity, acting on the CH-OH group of donors, NAD or NADP as acceptor	6.03849	0.661505	1	88
F3P16_RS11940	MF	8270	zinc ion binding	5.07377	0.631763	3	89
F3P16_RS11940	MF	16903	oxidoreductase activity, acting on the aldehyde or oxo group of donors	0.330445	0.388167	13	4
F3P16_RS18445	CC	42597	periplasmic space	6.3525	0.670664	1	89
F3P16_RS18445	MF	16491	oxidoreductase activity	3.02808	0.557368	1	90
F3P16_RS18445	MF	16853	isomerase activity	0.176105	0.365633	3	3
F3P16_RS15825	BP	6631	fatty acid metabolic process	6.09062	0.663042	1	86
F3P16_RS15825	MF	16853	isomerase activity	5.26602	0.637902	1	86
F3P16_RS15825	MF	4300	enoyl-CoA hydratase activity	0.888718	0.441583	2	7
F3P16_RS09470	MF	8410	CoA-transferase activity	10.1804	0.767986	1	86
F3P16_RS09470	BP	46950	cellular ketone body metabolic process	5.12416	0.633384	1	38
F3P16_RS04485	MF	8863	formate dehydrogenase (NAD+) activity	11.6393	0.80007	1	86
F3P16_RS04485	CC	1990204	oxidoreductase complex	6.83542	0.68432	1	82
F3P16_RS04485	BP	45333	cellular respiration	4.65411	0.617946	1	82
F3P16_RS04485	MF	30151	molybdenum ion binding	10.1351	0.766955	2	86
F3P16_RS04485	MF	43546	molybdopterin cofactor binding	9.58742	0.754291	3	83
F3P16_RS04485	MF	51539	4 iron, 4 sulfur cluster binding	6.21323	0.666631	6	86
F3P16_RS15540	BP	6417	regulation of translation	7.65138	0.70634	1	90
F3P16_RS15540	MF	43024	ribosomal small subunit binding	6.50891	0.675142	1	55
F3P16_RS15540	CC	22627	cytosolic small ribosomal subunit	4.83467	0.623964	1	55
F3P16_RS15540	BP	51248	negative regulation of protein metabolic process	5.26444	0.637852	7	55
F3P16_RS15540	BP	10629	negative regulation of gene expression	4.25564	0.604236	8	55
F3P16_RS11565	MF	8483	transaminase activity	7.02209	0.689469	1	10
F3P16_RS12590	CC	9279	cell outer membrane	5.91789	0.657924	1	72
F3P16_RS01795	MF	4252	serine-type endopeptidase activity	6.9847	0.688443	1	84
F3P16_RS01795	BP	6508	proteolysis	4.32383	0.606626	1	84
F3P16_RS05110	CC	16020	membrane	0.921528	0.444087	1	80
F3P16_RS15015	MF	8381	mechanosensitive monoatomic ion channel activity	10.1913	0.768234	1	86
F3P16_RS15015	BP	34220	monoatomic ion transmembrane transport	4.05174	0.596972	1	86
F3P16_RS15015	CC	5886	plasma membrane	2.51866	0.535137	1	85
F3P16_RS01875	MF	16627	oxidoreductase activity, acting on the CH-CH group of donors	6.88617	0.685727	1	88
F3P16_RS01875	MF	50660	flavin adenine dinucleotide binding	6.14973	0.664776	2	88
F3P16_RS09475	MF	8410	CoA-transferase activity	10.2987	0.77067	1	86
F3P16_RS12520	MF	4812	aminoacyl-tRNA ligase activity	6.78677	0.682967	1	1
F3P16_RS11275	MF	4485	methylcrotonoyl-CoA carboxylase activity	10.3028	0.770763	1	65
F3P16_RS11275	CC	1905202	methylcrotonoyl-CoA carboxylase complex	10.138	0.767021	1	64
F3P16_RS11275	BP	6552	L-leucine catabolic process	8.55165	0.729311	1	64
F3P16_RS11275	MF	16740	transferase activity	0.989124	0.449108	5	35
F3P16_RS16275	MF	8776	acetate kinase activity	11.7257	0.801906	1	85
F3P16_RS16275	BP	6085	acetyl-CoA biosynthetic process	9.11399	0.74305	1	85
F3P16_RS16275	CC	5737	cytoplasm	1.48623	0.481715	1	84
F3P16_RS16275	MF	287	magnesium ion binding	5.53611	0.64634	3	85
F3P16_RS16275	MF	5524	ATP binding	3.01691	0.556901	6	86
F3P16_RS16275	BP	6082	organic acid metabolic process	3.44285	0.574117	20	86
F3P16_RS06925	MF	16491	oxidoreductase activity	3.0279	0.557361	1	12

## Sheet: RMSD
0	0.0005286	0.0001862	4.39e-05
0.1	0.144223	0.0977098	0.145238
0.2	0.189302	0.110369	0.169754
0.3	0.167908	0.113624	0.163996
0.4	0.172126	0.116453	0.184564
0.5	0.201571	0.114812	0.177547
0.6	0.229921	0.140071	0.208297
0.7	0.266206	0.161613	0.235816
0.8	0.266246	0.155599	0.222764
0.9	0.272136	0.161806	0.2481
1	0.319503	0.168495	0.273419
1.1	0.326247	0.164834	0.253987
1.2	0.311031	0.166438	0.252658
1.3	0.324794	0.155863	0.281699
1.4	0.302031	0.17457	0.31572
1.5	0.318673	0.172882	0.293866
1.6	0.285243	0.169084	0.232612
1.7	0.294577	0.170784	0.269535
1.8	0.397476	0.165387	0.286909
1.9	0.299103	0.179881	0.271096
2	0.287895	0.190609	0.282792
2.1	0.303796	0.166908	0.259661
2.2	0.326519	0.186479	0.253498
2.3	0.392282	0.21393	0.266339
2.4	0.415135	0.205218	0.247583
2.5	0.388177	0.209355	0.286622
2.6	0.408608	0.191563	0.269927
2.7	0.375085	0.187932	0.297835
2.8	0.359321	0.196918	0.291287
2.9	0.386368	0.216164	0.251986
3	0.401079	0.181186	0.278133
3.1	0.427124	0.186751	0.333825
3.2	0.398345	0.197103	0.300278
3.3	0.454308	0.183309	0.338803
3.4	0.505871	0.178935	0.291134
3.5	0.417434	0.177713	0.29191
3.6	0.4932	0.171221	0.322046
3.7	0.467742	0.176029	0.354197
3.8	0.530275	0.179307	0.363513
3.9	0.523058	0.201912	0.41596
4	0.554493	0.18012	0.437808
4.1	0.494737	0.178082	0.476939
4.2	0.531263	0.174643	0.457331
4.3	0.506889	0.179971	0.450758
4.4	0.487127	0.171301	0.414782
4.5	0.485889	0.180644	0.444236
4.6	0.501292	0.199072	0.43732
4.7	0.432924	0.208384	0.444388
4.8	0.511101	0.205328	0.431145
4.9	0.539144	0.201191	0.440401
5	0.57151	0.211972	0.392802
5.1	0.606583	0.21829	0.443516
5.2	0.549637	0.21731	0.419189
5.3	0.529138	0.224531	0.432273
5.4	0.470407	0.23679	0.413014
5.5	0.484677	0.251566	0.392727
5.6	0.471542	0.25844	0.41082
5.7	0.505544	0.24925	0.45672
5.8	0.458781	0.249004	0.436595
5.9	0.445439	0.251034	0.444365
6	0.474582	0.252717	0.478473
6.1	0.448927	0.24242	0.421806
6.2	0.467786	0.250108	0.423444
6.3	0.470842	0.245477	0.451502
6.4	0.443335	0.237849	0.447428
6.5	0.440887	0.242641	0.454379
6.6	0.48692	0.244416	0.43963
6.7	0.493299	0.24632	0.376686
6.8	0.418224	0.250641	0.398449
6.9	0.452154	0.256441	0.392798
7	0.430333	0.246229	0.387302
7.1	0.464033	0.245189	0.390192
7.2	0.430777	0.250334	0.38142
7.3	0.420968	0.256546	0.373624
7.4	0.443626	0.263537	0.395099
7.5	0.388594	0.269845	0.402166
7.6	0.420398	0.262077	0.387744
7.7	0.430141	0.271862	0.417465
7.8	0.432038	0.274175	0.377389
7.9	0.45295	0.274089	0.383809
8	0.407191	0.272753	0.380839
8.1	0.409682	0.282062	0.400105
8.2	0.41165	0.295673	0.40188
8.3	0.433229	0.310964	0.401485
8.4	0.448562	0.324646	0.401817
8.5	0.43562	0.324945	0.370553
8.6	0.419898	0.315169	0.376427
8.7	0.419362	0.320223	0.349807
8.8	0.456609	0.31178	0.38563
8.9	0.444963	0.305297	0.362259
9	0.44511	0.284979	0.398635
9.1	0.431274	0.291297	0.373465
9.2	0.455021	0.302853	0.396046
9.3	0.491341	0.304718	0.360205
9.4	0.492322	0.299654	0.382878
9.5	0.489031	0.282878	0.414428
9.6	0.504408	0.282147	0.403185
9.7	0.510699	0.283396	0.409801
9.8	0.470394	0.284949	0.426208
9.9	0.445112	0.279696	0.462879
10	0.436836	0.283629	0.440543
10.1	0.429741	0.297611	0.368339
10.2	0.431407	0.281807	0.366121
10.3	0.438917	0.286428	0.368689
10.4	0.450801	0.279055	0.354662
10.5	0.488039	0.293288	0.386508
10.6	0.45168	0.297633	0.382725
10.7	0.450026	0.293189	0.381629
10.8	0.491272	0.289756	0.361956
10.9	0.489634	0.30458	0.359186
11	0.439975	0.313682	0.373647
11.1	0.476977	0.290483	0.394534
11.2	0.447405	0.295745	0.372738
11.3	0.490428	0.294279	0.379483
11.4	0.437763	0.295344	0.385844
11.5	0.421542	0.293199	0.391492
11.6	0.433051	0.285762	0.431848
11.7	0.417987	0.270559	0.454481
11.8	0.439633	0.271294	0.423666
11.9	0.438248	0.278593	0.387428
12	0.434661	0.270174	0.392495
12.1	0.425136	0.271255	0.402529
12.2	0.423376	0.265547	0.38573
12.3	0.425176	0.296951	0.393531
12.4	0.43134	0.308391	0.394615
12.5	0.440804	0.293915	0.438277
12.6	0.46229	0.277485	0.402886
12.7	0.468145	0.275352	0.43102
12.8	0.4063	0.28574	0.437099
12.9	0.41546	0.292698	0.400841
13	0.414645	0.289091	0.445066
13.1	0.407956	0.282097	0.421
13.2	0.381762	0.267447	0.462366
13.3	0.398441	0.267181	0.490884
13.4	0.406953	0.265819	0.413146
13.5	0.396634	0.258039	0.421381
13.6	0.388864	0.262688	0.411428
13.7	0.388961	0.247994	0.430954
13.8	0.424389	0.245833	0.439252
13.9	0.386919	0.256806	0.433424
14	0.379909	0.266159	0.381975
14.1	0.375014	0.277318	0.410019
14.2	0.354134	0.268873	0.468397
14.3	0.361125	0.274077	0.476997
14.4	0.384444	0.28481	0.461466
14.5	0.366945	0.278625	0.492071
14.6	0.342201	0.281986	0.452933
14.7	0.356726	0.287888	0.460768
14.8	0.349673	0.290254	0.468401
14.9	0.3654	0.282626	0.450808
15	0.377997	0.284662	0.445102
15.1	0.408192	0.269789	0.42301
15.2	0.470064	0.28109	0.430005
15.3	0.453096	0.294654	0.427569
15.4	0.368608	0.284637	0.42162
15.5	0.415746	0.289855	0.433382
15.6	0.40018	0.307175	0.447945
15.7	0.39823	0.303504	0.447667
15.8	0.392308	0.293288	0.40997
15.9	0.399412	0.291307	0.401768
16	0.41566	0.281263	0.421778
16.1	0.41382	0.282543	0.409149
16.2	0.413807	0.271197	0.418424
16.3	0.390392	0.266344	0.412812
16.4	0.39724	0.266615	0.443553
16.5	0.372934	0.296903	0.41239
16.6	0.382686	0.276543	0.437007
16.7	0.363688	0.286305	0.428153
16.8	0.455327	0.298525	0.436008
16.9	0.480964	0.291109	0.413413
17	0.510384	0.295458	0.412533
17.1	0.480308	0.30365	0.418932
17.2	0.498274	0.311382	0.433298
17.3	0.455597	0.307085	0.404739
17.4	0.461012	0.299015	0.408349
17.5	0.454888	0.315404	0.431823
17.6	0.454123	0.315005	0.45014
17.7	0.437459	0.311089	0.452249
17.8	0.471798	0.311548	0.424753
17.9	0.495423	0.306144	0.44757
18	0.459365	0.293026	0.4551
18.1	0.441714	0.298885	0.447624
18.2	0.44415	0.286018	0.44498
18.3	0.39536	0.295435	0.441346
18.4	0.414877	0.302445	0.472583
18.5	0.448243	0.279521	0.437872
18.6	0.420214	0.286029	0.416723
18.7	0.442192	0.272468	0.461312
18.8	0.419536	0.300551	0.456008
18.9	0.397383	0.311644	0.449397
19	0.429614	0.307095	0.479526
19.1	0.440077	0.310902	0.51085
19.2	0.42975	0.31697	0.510104
19.3	0.472332	0.331544	0.486651
19.4	0.539192	0.315697	0.539315
19.5	0.507698	0.325068	0.518873
19.6	0.539876	0.299022	0.492785
19.7	0.51603	0.302806	0.477018
19.8	0.501672	0.297531	0.442656
19.9	0.589453	0.30674	0.44755
20	0.581777	0.290709	0.461664
20.1	0.600144	0.302561	0.469438
20.2	0.569782	0.296395	0.435454
20.3	0.581779	0.285789	0.470997
20.4	0.595726	0.301907	0.480256
20.5	0.603069	0.295602	0.466143
20.6	0.583257	0.286751	0.482147
20.7	0.577012	0.286391	0.451759
20.8	0.594673	0.281602	0.469317
20.9	0.603738	0.273971	0.444615
21	0.647097	0.273662	0.434874
21.1	0.631314	0.28689	0.424992
21.2	0.602337	0.288311	0.445939
21.3	0.600602	0.269582	0.466765
21.4	0.598377	0.300935	0.440032
21.5	0.625276	0.304977	0.459183
21.6	0.601136	0.288653	0.464099
21.7	0.562822	0.277843	0.476324
21.8	0.515751	0.269451	0.481005
21.9	0.472454	0.289334	0.478848
22	0.445193	0.283616	0.454462
22.1	0.424651	0.283444	0.451638
22.2	0.440903	0.273977	0.440085
22.3	0.454519	0.277732	0.443643
22.4	0.432018	0.271351	0.511424
22.5	0.462025	0.285454	0.526911
22.6	0.485891	0.275142	0.547446
22.7	0.50052	0.278798	0.525149
22.8	0.518599	0.266057	0.497764
22.9	0.447248	0.256267	0.508235
23	0.426292	0.261334	0.523531
23.1	0.429622	0.279944	0.492897
23.2	0.449325	0.282677	0.4498
23.3	0.442485	0.274092	0.465796
23.4	0.45106	0.282141	0.429779
23.5	0.453955	0.292832	0.417061
23.6	0.437708	0.304871	0.387823
23.7	0.467442	0.291699	0.416829
23.8	0.449921	0.314005	0.444308
23.9	0.423738	0.30914	0.410581
24	0.452026	0.309848	0.442637
24.1	0.448679	0.303043	0.464576
24.2	0.412632	0.298274	0.450463
24.3	0.385893	0.292913	0.450751
24.4	0.403637	0.298154	0.459406
24.5	0.392508	0.301201	0.445462
24.6	0.411882	0.3035	0.427211
24.7	0.380259	0.300581	0.422085
24.8	0.375172	0.302244	0.434544
24.9	0.358509	0.299368	0.422909
25	0.379147	0.304847	0.41508
25.1	0.394815	0.318193	0.417015
25.2	0.404834	0.321333	0.445776
25.3	0.409106	0.321286	0.447959
25.4	0.392164	0.312395	0.446842
25.5	0.38485	0.309121	0.437523
25.6	0.39072	0.301602	0.448451
25.7	0.367567	0.309565	0.437609
25.8	0.351562	0.324667	0.461857
25.9	0.354334	0.315834	0.516539
26	0.358241	0.314605	0.530163
26.1	0.369098	0.30103	0.522494
26.2	0.374818	0.310186	0.527366
26.3	0.391768	0.333875	0.486156
26.4	0.411839	0.33331	0.499754
26.5	0.386562	0.330747	0.508684
26.6	0.384617	0.335697	0.483412
26.7	0.364363	0.352106	0.465944
26.8	0.409659	0.34249	0.438963
26.9	0.396137	0.346716	0.458897
27	0.400279	0.351428	0.450195
27.1	0.415706	0.335002	0.457635
27.2	0.373567	0.344433	0.47244
27.3	0.393381	0.351311	0.458944
27.4	0.364751	0.361598	0.441522
27.5	0.351804	0.356977	0.462332
27.6	0.385584	0.363817	0.468295
27.7	0.373818	0.341184	0.461524
27.8	0.398024	0.352614	0.475175
27.9	0.374978	0.358434	0.475706
28	0.406626	0.348741	0.49615
28.1	0.44056	0.354836	0.543665
28.2	0.414737	0.342221	0.522975
28.3	0.44328	0.347675	0.529605
28.4	0.418666	0.342373	0.547741
28.5	0.4108	0.34085	0.614964
28.6	0.448766	0.349762	0.551762
28.7	0.451567	0.347037	0.577468
28.8	0.436136	0.348855	0.59879
28.9	0.465689	0.361617	0.568283
29	0.451882	0.362926	0.588152
29.1	0.441904	0.361901	0.56377
29.2	0.446909	0.346101	0.559478
29.3	0.455663	0.358888	0.562894
29.4	0.465318	0.35726	0.547869
29.5	0.450709	0.334777	0.562507
29.6	0.454969	0.333655	0.561004
29.7	0.483499	0.339038	0.564324
29.8	0.529105	0.351825	0.552203
29.9	0.471272	0.348975	0.516135
30	0.481407	0.336627	0.547775
30.1	0.453577	0.338326	0.518691
30.2	0.493511	0.348274	0.528836
30.3	0.488719	0.338621	0.522042
30.4	0.508307	0.328661	0.527864
30.5	0.4867	0.341883	0.549181
30.6	0.495282	0.340364	0.55557
30.7	0.473896	0.34267	0.523584
30.8	0.456653	0.327929	0.487515
30.9	0.465606	0.32273	0.524799
31	0.453638	0.320061	0.518992
31.1	0.453328	0.317883	0.537606
31.2	0.455298	0.317873	0.559933
31.3	0.475374	0.327688	0.597821
31.4	0.470149	0.332491	0.582782
31.5	0.476656	0.318424	0.618457
31.6	0.473728	0.320053	0.595572
31.7	0.458055	0.326282	0.549761
31.8	0.479668	0.32969	0.587936
31.9	0.470753	0.351145	0.613444
32	0.478084	0.350519	0.561134
32.1	0.500055	0.346831	0.55385
32.2	0.507915	0.338174	0.545651
32.3	0.502003	0.322848	0.569448
32.4	0.46095	0.330527	0.544937
32.5	0.480556	0.344892	0.552407
32.6	0.479761	0.31876	0.614001
32.7	0.42917	0.325682	0.586984
32.8	0.444637	0.342134	0.607211
32.9	0.445399	0.337754	0.595481
33	0.444015	0.32919	0.584181
33.1	0.416019	0.343303	0.609447
33.2	0.445182	0.332641	0.57295
33.3	0.443698	0.3188	0.597399
33.4	0.488868	0.321416	0.638681
33.5	0.467391	0.303596	0.605157
33.6	0.446057	0.304224	0.618631
33.7	0.411518	0.304743	0.625379
33.8	0.427875	0.311088	0.5944
33.9	0.46129	0.318204	0.609896
34	0.45377	0.344242	0.659968
34.1	0.439217	0.357027	0.641093
34.2	0.455408	0.353363	0.631408
34.3	0.462534	0.333472	0.595433
34.4	0.46911	0.308613	0.602726
34.5	0.500727	0.312625	0.66572
34.6	0.493904	0.321385	0.602871
34.7	0.500448	0.318556	0.635961
34.8	0.503783	0.316145	0.595161
34.9	0.473552	0.31284	0.597201
35	0.462229	0.322935	0.63162
35.1	0.495547	0.320587	0.642363
35.2	0.480416	0.306662	0.609958
35.3	0.483255	0.294016	0.6045
35.4	0.48376	0.294445	0.574725
35.5	0.491556	0.299528	0.582756
35.6	0.488497	0.303196	0.587494
35.7	0.445693	0.301466	0.575189
35.8	0.461623	0.31635	0.591579
35.9	0.453102	0.310601	0.577425
36	0.46783	0.318792	0.575297
36.1	0.464773	0.3239	0.633418
36.2	0.454588	0.317848	0.59237
36.3	0.455672	0.326935	0.6026
36.4	0.460646	0.324175	0.595224
36.5	0.438116	0.304858	0.59641
36.6	0.4642	0.30886	0.598696
36.7	0.467302	0.310092	0.614203
36.8	0.440205	0.314177	0.631426
36.9	0.470521	0.33215	0.623014
37	0.464663	0.352985	0.640311
37.1	0.444753	0.324733	0.599763
37.2	0.43916	0.32124	0.632836
37.3	0.435095	0.326398	0.630784
37.4	0.418697	0.317598	0.610092
37.5	0.431423	0.319989	0.670414
37.6	0.453342	0.326731	0.645798
37.7	0.459386	0.337672	0.619133
37.8	0.471432	0.354252	0.616617
37.9	0.480874	0.352641	0.601738
38	0.506891	0.356978	0.65353
38.1	0.465775	0.339161	0.644253
38.2	0.48286	0.354033	0.607806
38.3	0.471919	0.341497	0.613844
38.4	0.522011	0.338262	0.617511
38.5	0.529189	0.338971	0.615594
38.6	0.539292	0.330397	0.619252
38.7	0.503594	0.342035	0.625876
38.8	0.512638	0.358605	0.616974
38.9	0.523383	0.356147	0.627019
39	0.528597	0.343529	0.599568
39.1	0.498597	0.343576	0.590949
39.2	0.517973	0.346498	0.627968
39.3	0.545534	0.339106	0.588265
39.4	0.549456	0.356027	0.619916
39.5	0.529269	0.362417	0.617522
39.6	0.51038	0.353528	0.647236
39.7	0.52956	0.356057	0.659412
39.8	0.563373	0.360188	0.588427
39.9	0.518534	0.354882	0.579098
40	0.52257	0.344902	0.579488
40.1	0.616793	0.361427	0.588244
40.2	0.534198	0.378074	0.636517
40.3	0.52672	0.364169	0.62635
40.4	0.46749	0.368379	0.602582
40.5	0.518719	0.370098	0.604634
40.6	0.53529	0.370346	0.619887
40.7	0.506046	0.364711	0.633646
40.8	0.55452	0.369312	0.609544
40.9	0.571132	0.362471	0.599012
41	0.49307	0.361064	0.602934
41.1	0.476809	0.356132	0.630062
41.2	0.473981	0.358075	0.565878
41.3	0.486395	0.342503	0.591007
41.4	0.471903	0.365575	0.587252
41.5	0.468011	0.367665	0.626173
41.6	0.458845	0.348315	0.634092
41.7	0.459238	0.35734	0.633592
41.8	0.449609	0.39671	0.612734
41.9	0.415511	0.401687	0.639429
42	0.414772	0.385172	0.612118
42.1	0.449562	0.389911	0.585165
42.2	0.437535	0.381893	0.58957
42.3	0.42759	0.393895	0.642065
42.4	0.457243	0.379492	0.659822
42.5	0.421743	0.367669	0.643675
42.6	0.420867	0.379933	0.64467
42.7	0.414656	0.370542	0.58684
42.8	0.432896	0.363657	0.594102
42.9	0.394241	0.366926	0.563658
43	0.394183	0.376227	0.555817
43.1	0.406893	0.387445	0.572513
43.2	0.399305	0.400303	0.571245
43.3	0.420611	0.371617	0.56933
43.4	0.43632	0.381294	0.567668
43.5	0.447844	0.401695	0.598986
43.6	0.443477	0.408348	0.575273
43.7	0.438942	0.410527	0.56581
43.8	0.433022	0.405707	0.56885
43.9	0.417357	0.393685	0.544157
44	0.443789	0.393291	0.528501
44.1	0.455247	0.408074	0.503645
44.2	0.435629	0.385943	0.535356
44.3	0.415075	0.361774	0.545948
44.4	0.405478	0.363896	0.564294
44.5	0.493907	0.35414	0.571528
44.6	0.491613	0.362635	0.564651
44.7	0.500351	0.359871	0.57093
44.8	0.498737	0.372063	0.571788
44.9	0.445863	0.37456	0.596741
45	0.464232	0.359208	0.609435
45.1	0.52114	0.386263	0.60542
45.2	0.499009	0.396978	0.58777
45.3	0.504948	0.413288	0.593946
45.4	0.536531	0.427929	0.583527
45.5	0.526206	0.433526	0.587983
45.6	0.549211	0.449429	0.587819
45.7	0.493291	0.445104	0.660013
45.8	0.483488	0.435542	0.652538
45.9	0.499768	0.426247	0.600704
46	0.52145	0.42148	0.592084
46.1	0.486043	0.421379	0.604853
46.2	0.53557	0.454693	0.622071
46.3	0.469463	0.46447	0.614138
46.4	0.460969	0.476451	0.63765
46.5	0.463656	0.476485	0.585905
46.6	0.488944	0.473031	0.581781
46.7	0.468563	0.45259	0.575764
46.8	0.457045	0.453532	0.596208
46.9	0.502162	0.441925	0.612645
47	0.54334	0.449614	0.608714
47.1	0.529549	0.445409	0.613796
47.2	0.484004	0.418979	0.597886
47.3	0.537014	0.427109	0.565261
47.4	0.538822	0.411311	0.534129
47.5	0.474019	0.413829	0.566142
47.6	0.496367	0.419285	0.570044
47.7	0.48668	0.409031	0.586757
47.8	0.454439	0.412359	0.569677
47.9	0.458123	0.429172	0.582276
48	0.465968	0.418123	0.575964
48.1	0.436431	0.404636	0.561999
48.2	0.477992	0.402337	0.568907
48.3	0.489023	0.392402	0.576575
48.4	0.479873	0.410872	0.587046
48.5	0.503432	0.421013	0.601606
48.6	0.443907	0.41678	0.585516
48.7	0.477705	0.431376	0.594225
48.8	0.444667	0.419652	0.585364
48.9	0.481478	0.4328	0.569116
49	0.487419	0.413797	0.559254
49.1	0.517129	0.421293	0.536737
49.2	0.47158	0.440766	0.548425
49.3	0.49368	0.425446	0.539397
49.4	0.510198	0.433757	0.573822
49.5	0.497267	0.425706	0.593335
49.6	0.497411	0.443405	0.549645
49.7	0.533868	0.451365	0.548259
49.8	0.537808	0.455802	0.581666
49.9	0.520166	0.450129	0.594026
50	0.532702	0.442259	0.602695
50.1	0.530211	0.449697	0.589747
50.2	0.547554	0.440294	0.605963
50.3	0.546362	0.435088	0.595069
50.4	0.515265	0.441828	0.56998
50.5	0.568442	0.46436	0.53686
50.6	0.551798	0.481825	0.563337
50.7	0.555498	0.464142	0.566501
50.8	0.491807	0.455115	0.581214
50.9	0.527191	0.465279	0.617992
51	0.478842	0.468938	0.603378
51.1	0.469368	0.464493	0.638465
51.2	0.444006	0.479856	0.624729
51.3	0.46626	0.471309	0.610908
51.4	0.440345	0.475267	0.613665
51.5	0.426284	0.460785	0.658911
51.6	0.430144	0.464195	0.615176
51.7	0.443812	0.463902	0.613897
51.8	0.417923	0.480352	0.598526
51.9	0.46327	0.500957	0.610807
52	0.450203	0.484788	0.597093
52.1	0.457573	0.472921	0.641264
52.2	0.474642	0.4877	0.610952
52.3	0.444082	0.483481	0.604371
52.4	0.430187	0.507141	0.615096
52.5	0.444455	0.507084	0.603081
52.6	0.433793	0.522582	0.609157
52.7	0.457842	0.500745	0.605356
52.8	0.45607	0.487882	0.603619
52.9	0.463596	0.476452	0.63214
53	0.437664	0.487331	0.58941
53.1	0.439197	0.475146	0.611599
53.2	0.44906	0.46168	0.677873
53.3	0.448687	0.455087	0.649425
53.4	0.438803	0.465954	0.637774
53.5	0.428994	0.467662	0.643922
53.6	0.450832	0.454935	0.640064
53.7	0.453721	0.464782	0.670128
53.8	0.425008	0.463499	0.661645
53.9	0.435111	0.466039	0.646302
54	0.444014	0.463228	0.678492
54.1	0.4462	0.462801	0.704337
54.2	0.441436	0.457514	0.673073
54.3	0.425369	0.448664	0.657612
54.4	0.42094	0.472525	0.665537
54.5	0.447282	0.486114	0.692095
54.6	0.462862	0.468044	0.662543
54.7	0.460008	0.46378	0.683277
54.8	0.479146	0.468766	0.703013
54.9	0.491868	0.491269	0.699307
55	0.470258	0.488506	0.684261
55.1	0.470869	0.504216	0.701795
55.2	0.486571	0.522369	0.681624
55.3	0.475503	0.542095	0.661652
55.4	0.484477	0.534669	0.668949
55.5	0.457147	0.548102	0.655323
55.6	0.452522	0.533439	0.669283
55.7	0.461857	0.547449	0.6788
55.8	0.463166	0.561122	0.709372
55.9	0.486706	0.59531	0.691049
56	0.46918	0.590321	0.700995
56.1	0.487759	0.586746	0.673714
56.2	0.460853	0.612884	0.646676
56.3	0.429481	0.625129	0.659037
56.4	0.456264	0.624046	0.632615
56.5	0.438848	0.612067	0.657952
56.6	0.455697	0.597487	0.674527
56.7	0.456973	0.597324	0.624042
56.8	0.445967	0.586754	0.61666
56.9	0.453098	0.596347	0.581148
57	0.452089	0.619175	0.622399
57.1	0.452693	0.631623	0.604865
57.2	0.457919	0.608489	0.622409
57.3	0.483844	0.598435	0.63951
57.4	0.467951	0.58591	0.662241
57.5	0.506784	0.591865	0.658486
57.6	0.515309	0.611098	0.663528
57.7	0.497912	0.619811	0.643106
57.8	0.504238	0.631626	0.645063
57.9	0.520348	0.610201	0.618348
58	0.50649	0.603875	0.564522
58.1	0.522267	0.616239	0.550256
58.2	0.531036	0.612572	0.570735
58.3	0.525861	0.599444	0.608931
58.4	0.522742	0.599283	0.641549
58.5	0.521906	0.604835	0.65185
58.6	0.497105	0.61133	0.652121
58.7	0.511634	0.638678	0.676482
58.8	0.461078	0.626471	0.642792
58.9	0.480822	0.62307	0.649957
59	0.507368	0.602002	0.673439
59.1	0.574341	0.614139	0.714951
59.2	0.519419	0.617784	0.713845
59.3	0.532994	0.619602	0.689874
59.4	0.503787	0.624054	0.656003
59.5	0.480029	0.626915	0.673539
59.6	0.50283	0.623678	0.641151
59.7	0.519463	0.62561	0.640683
59.8	0.523894	0.626684	0.61995
59.9	0.560889	0.628518	0.620528
60	0.569453	0.650434	0.624103
60.1	0.55096	0.63908	0.62046
60.2	0.531362	0.627808	0.599564
60.3	0.494737	0.646998	0.637434
60.4	0.488762	0.642123	0.653948
60.5	0.508002	0.650799	0.682728
60.6	0.500955	0.629272	0.665885
60.7	0.477131	0.626816	0.693688
60.8	0.479594	0.642414	0.686553
60.9	0.479648	0.639452	0.664094
61	0.475081	0.634092	0.696675
61.1	0.485477	0.627197	0.699865
61.2	0.483844	0.650224	0.663941
61.3	0.48037	0.645564	0.65856
61.4	0.449386	0.626907	0.673072
61.5	0.477449	0.600316	0.674292
61.6	0.491705	0.602527	0.6529
61.7	0.489113	0.615383	0.695303
61.8	0.46101	0.583955	0.642636
61.9	0.460834	0.585151	0.619271
62	0.49059	0.562211	0.65776
62.1	0.475802	0.568008	0.626088
62.2	0.489416	0.570659	0.659901
62.3	0.499767	0.5743	0.604006
62.4	0.550163	0.580727	0.577243
62.5	0.499979	0.581037	0.581449
62.6	0.489403	0.575668	0.572974
62.7	0.482106	0.586769	0.586246
62.8	0.448998	0.576891	0.594588
62.9	0.469069	0.560346	0.603278
63	0.492115	0.563848	0.570977
63.1	0.506974	0.555377	0.589138
63.2	0.504552	0.543636	0.578038
63.3	0.528725	0.562548	0.591854
63.4	0.54185	0.572748	0.594248
63.5	0.52883	0.569185	0.608208
63.6	0.570754	0.587458	0.589375
63.7	0.531291	0.562543	0.555678
63.8	0.476318	0.56929	0.541099
63.9	0.504542	0.577805	0.522334
64	0.512606	0.595715	0.526586
64.1	0.479534	0.607607	0.520435
64.2	0.50728	0.620226	0.544703
64.3	0.479471	0.601862	0.521947
64.4	0.532493	0.597246	0.507885
64.5	0.482933	0.597763	0.507236
64.6	0.511144	0.590593	0.509737
64.7	0.465757	0.602334	0.52338
64.8	0.461896	0.560969	0.490571
64.9	0.468303	0.5399	0.450287
65	0.482944	0.564336	0.520702
65.1	0.459004	0.607486	0.514253
65.2	0.473946	0.611209	0.479534
65.3	0.481435	0.594048	0.515714
65.4	0.492958	0.590832	0.53256
65.5	0.490153	0.59892	0.515149
65.6	0.490775	0.609921	0.521025
65.7	0.532587	0.579502	0.502387
65.8	0.496613	0.575757	0.500841
65.9	0.487634	0.571887	0.515239
66	0.497273	0.584722	0.529398
66.1	0.507514	0.58582	0.55445
66.2	0.520499	0.579586	0.538029
66.3	0.536175	0.577008	0.539416
66.4	0.508006	0.593242	0.562713
66.5	0.519317	0.615981	0.533369
66.6	0.495414	0.628461	0.513161
66.7	0.477675	0.619292	0.496119
66.8	0.473722	0.631444	0.488135
66.9	0.498583	0.632803	0.505455
67	0.520506	0.60686	0.492279
67.1	0.507199	0.590424	0.543258
67.2	0.49059	0.557479	0.581479
67.3	0.485101	0.554577	0.548317
67.4	0.516745	0.550499	0.554087
67.5	0.49785	0.55952	0.576696
67.6	0.556988	0.558731	0.579423
67.7	0.495756	0.566275	0.553078
67.8	0.490311	0.576403	0.509687
67.9	0.543684	0.597412	0.543624
68	0.515779	0.61127	0.533357
68.1	0.514706	0.626596	0.519935
68.2	0.492151	0.627304	0.547638
68.3	0.529146	0.618881	0.519331
68.4	0.500168	0.602647	0.543913
68.5	0.491825	0.600635	0.518896
68.6	0.519246	0.611926	0.532904
68.7	0.480471	0.612025	0.509282
68.8	0.511671	0.5675	0.550093
68.9	0.541153	0.598721	0.495611
69	0.556689	0.613641	0.493031
69.1	0.570393	0.669367	0.501747
69.2	0.610424	0.681932	0.491205
69.3	0.609064	0.653627	0.533945
69.4	0.650284	0.685083	0.485685
69.5	0.609831	0.674599	0.530159
69.6	0.610246	0.660655	0.490825
69.7	0.600016	0.686784	0.514015
69.8	0.570705	0.691498	0.507623
69.9	0.584636	0.696254	0.520181
70	0.575651	0.699396	0.543945
70.1	0.581229	0.692765	0.503397
70.2	0.587252	0.669354	0.508917
70.3	0.557592	0.667468	0.546864
70.4	0.592862	0.673265	0.531232
70.5	0.582179	0.672516	0.576923
70.6	0.513324	0.682031	0.58215
70.7	0.586734	0.687641	0.531064
70.8	0.518425	0.672296	0.541392
70.9	0.541135	0.659853	0.505141
71	0.549413	0.665126	0.521606
71.1	0.545343	0.662526	0.519595
71.2	0.52492	0.66839	0.538725
71.3	0.546497	0.673416	0.512805
71.4	0.503784	0.699769	0.474832
71.5	0.535912	0.712883	0.467881
71.6	0.540153	0.738593	0.495808
71.7	0.564171	0.754729	0.50804
71.8	0.539093	0.763274	0.50306
71.9	0.562472	0.768968	0.506639
72	0.512813	0.7755	0.506542
72.1	0.490899	0.770457	0.520702
72.2	0.464713	0.74197	0.494
72.3	0.460342	0.73445	0.498364
72.4	0.478936	0.746492	0.499718
72.5	0.463278	0.732201	0.51343
72.6	0.508771	0.738284	0.525642
72.7	0.502667	0.728864	0.487998
72.8	0.503939	0.733679	0.517316
72.9	0.472535	0.730441	0.531666
73	0.460292	0.719633	0.498526
73.1	0.510712	0.729191	0.501316
73.2	0.504718	0.72276	0.475517
73.3	0.563303	0.71319	0.515325
73.4	0.576833	0.729183	0.508955
73.5	0.542737	0.718212	0.49142
73.6	0.511157	0.726731	0.504072
73.7	0.506552	0.723297	0.536301
73.8	0.540109	0.719146	0.50335
73.9	0.544127	0.703671	0.554698
74	0.537243	0.671428	0.552218
74.1	0.531516	0.682157	0.584052
74.2	0.519223	0.673071	0.572123
74.3	0.495221	0.650958	0.566187
74.4	0.485317	0.627404	0.546096
74.5	0.507217	0.639983	0.551342
74.6	0.510054	0.651315	0.577071
74.7	0.501887	0.675533	0.572303
74.8	0.543915	0.667839	0.593599
74.9	0.546042	0.664767	0.538245
75	0.566223	0.652038	0.554696
75.1	0.545335	0.66425	0.533716
75.2	0.538964	0.670452	0.532195
75.3	0.53342	0.682709	0.50676
75.4	0.550595	0.706051	0.509168
75.5	0.577819	0.684548	0.532645
75.6	0.558517	0.685248	0.503217
75.7	0.605754	0.709025	0.521513
75.8	0.681187	0.668933	0.577481
75.9	0.618214	0.658951	0.50655
76	0.591098	0.651698	0.502358
76.1	0.593991	0.623667	0.475212
76.2	0.534932	0.62725	0.498014
76.3	0.527721	0.624718	0.47567
76.4	0.475099	0.632042	0.508495
76.5	0.501053	0.635163	0.489284
76.6	0.503169	0.61277	0.473751
76.7	0.513887	0.60835	0.497033
76.8	0.544524	0.615065	0.512984
76.9	0.503948	0.607455	0.487163
77	0.464544	0.603232	0.471053
77.1	0.439505	0.609938	0.488014
77.2	0.456722	0.606036	0.487277
77.3	0.515408	0.621668	0.487475
77.4	0.501997	0.636648	0.482595
77.5	0.44117	0.599028	0.477105
77.6	0.464669	0.589537	0.514348
77.7	0.41563	0.584177	0.506724
77.8	0.441012	0.594513	0.516931
77.9	0.457986	0.594962	0.50044
78	0.459425	0.579711	0.4979
78.1	0.491576	0.590987	0.509361
78.2	0.47876	0.609784	0.538325
78.3	0.514354	0.616096	0.502495
78.4	0.536341	0.616128	0.49733
78.5	0.52686	0.598422	0.523856
78.6	0.532877	0.595915	0.51167
78.7	0.535649	0.556049	0.506325
78.8	0.514239	0.550523	0.46891
78.9	0.557634	0.558194	0.506889
79	0.583809	0.537342	0.509943
79.1	0.608371	0.544479	0.517807
79.2	0.603112	0.529462	0.526173
79.3	0.602	0.526482	0.491243
79.4	0.601304	0.519562	0.474337
79.5	0.536009	0.494881	0.526969
79.6	0.515367	0.50024	0.507999
79.7	0.500755	0.517193	0.490557
79.8	0.496713	0.502854	0.540798
79.9	0.464833	0.487961	0.518214
80	0.513408	0.489854	0.52492
80.1	0.470131	0.505344	0.50376
80.2	0.505221	0.542623	0.528673
80.3	0.535455	0.539836	0.545577
80.4	0.514611	0.535165	0.538183
80.5	0.526974	0.516433	0.568982
80.6	0.493485	0.531146	0.541546
80.7	0.505583	0.549726	0.539236
80.8	0.496535	0.541088	0.54689
80.9	0.499584	0.544846	0.543679
81	0.510766	0.537822	0.52444
81.1	0.464449	0.536627	0.530125
81.2	0.478274	0.572845	0.564283
81.3	0.466605	0.552282	0.548058
81.4	0.477915	0.558186	0.56007
81.5	0.495682	0.5515	0.541013
81.6	0.499769	0.570063	0.528651
81.7	0.482438	0.549508	0.520646
81.8	0.500644	0.561681	0.515929
81.9	0.526313	0.552809	0.51902
82	0.595717	0.529346	0.481512
82.1	0.561649	0.5272	0.515037
82.2	0.630568	0.543164	0.506012
82.3	0.611017	0.542516	0.496868
82.4	0.587989	0.555592	0.505307
82.5	0.628268	0.564213	0.505559
82.6	0.611594	0.540992	0.522721
82.7	0.618763	0.538268	0.487924
82.8	0.6288	0.533052	0.501349
82.9	0.617267	0.536852	0.48492
83	0.580928	0.558113	0.501072
83.1	0.576222	0.566365	0.511456
83.2	0.679804	0.563346	0.476819
83.3	0.696421	0.550232	0.517927
83.4	0.680078	0.53293	0.530108
83.5	0.685453	0.530814	0.558849
83.6	0.706269	0.528338	0.523364
83.7	0.664578	0.55281	0.479336
83.8	0.65	0.562249	0.495808
83.9	0.619092	0.551173	0.509769
84	0.593838	0.541239	0.571738
84.1	0.569961	0.515844	0.529299
84.2	0.585485	0.511281	0.520588
84.3	0.566702	0.515502	0.516924
84.4	0.583286	0.511722	0.517366
84.5	0.573774	0.528953	0.515388
84.6	0.55546	0.512134	0.515592
84.7	0.538524	0.512929	0.527865
84.8	0.580424	0.498677	0.490789
84.9	0.590085	0.508742	0.538459
85	0.548666	0.511482	0.502903
85.1	0.565144	0.48448	0.503342
85.2	0.583953	0.476637	0.518723
85.3	0.538225	0.462418	0.512189
85.4	0.564605	0.48035	0.499684
85.5	0.533945	0.481467	0.478026
85.6	0.563968	0.510725	0.496273
85.7	0.536953	0.508419	0.530437
85.8	0.542089	0.50092	0.495444
85.9	0.547654	0.4976	0.464434
86	0.547004	0.492208	0.484498
86.1	0.58892	0.501265	0.517228
86.2	0.537801	0.508622	0.530434
86.3	0.590958	0.515668	0.521246
86.4	0.585472	0.532346	0.55115
86.5	0.53866	0.523963	0.509427
86.6	0.607928	0.520526	0.499039
86.7	0.576074	0.540541	0.494706
86.8	0.639319	0.556467	0.515395
86.9	0.640385	0.5494	0.500611
87	0.63032	0.564365	0.519665
87.1	0.616153	0.552155	0.541793
87.2	0.604606	0.554064	0.51914
87.3	0.579638	0.564545	0.494981
87.4	0.594581	0.566009	0.501197
87.5	0.659627	0.564154	0.501427
87.6	0.734217	0.546885	0.501808
87.7	0.732925	0.554829	0.501127
87.8	0.732614	0.574997	0.524259
87.9	0.767348	0.573066	0.493421
88	0.812406	0.553775	0.457599
88.1	0.740871	0.568547	0.497964
88.2	0.725193	0.586489	0.523772
88.3	0.731705	0.577927	0.498619
88.4	0.699947	0.562826	0.510446
88.5	0.748721	0.566789	0.468382
88.6	0.713184	0.584117	0.499828
88.7	0.701009	0.573858	0.45717
88.8	0.77379	0.571324	0.494276
88.9	0.829454	0.573422	0.482242
89	0.818114	0.5495	0.500882
89.1	0.735523	0.547381	0.473089
89.2	0.744855	0.547397	0.494142
89.3	0.73925	0.566853	0.527322
89.4	0.634408	0.568182	0.537589
89.5	0.675141	0.555505	0.525676
89.6	0.670306	0.587546	0.538866
89.7	0.60617	0.586008	0.519346
89.8	0.601816	0.584562	0.464696
89.9	0.563801	0.570554	0.489287
90	0.602759	0.549487	0.506453
90.1	0.595054	0.564214	0.509658
90.2	0.579851	0.578117	0.500587
90.3	0.578061	0.582607	0.511692
90.4	0.643033	0.578943	0.510251
90.5	0.641759	0.584784	0.506122
90.6	0.623125	0.585753	0.493397
90.7	0.617659	0.575268	0.475005
90.8	0.653365	0.558566	0.483234
90.9	0.638486	0.56177	0.510429
91	0.637073	0.56005	0.532999
91.1	0.63767	0.575236	0.536593
91.2	0.559005	0.570148	0.554441
91.3	0.560455	0.556805	0.528698
91.4	0.524186	0.557939	0.50719
91.5	0.615387	0.54683	0.502095
91.6	0.568883	0.543137	0.525405
91.7	0.543162	0.529165	0.500849
91.8	0.556862	0.5418	0.494655
91.9	0.547014	0.539073	0.527426
92	0.554817	0.555235	0.526185
92.1	0.579828	0.552505	0.486128
92.2	0.638992	0.55586	0.522072
92.3	0.732466	0.524317	0.481793
92.4	0.672	0.551976	0.517429
92.5	0.634092	0.548079	0.573815
92.6	0.614395	0.551845	0.538565
92.7	0.615465	0.544372	0.526458
92.8	0.659628	0.549401	0.548656
92.9	0.59021	0.562026	0.497011
93	0.555872	0.578561	0.477464
93.1	0.496845	0.582222	0.486764
93.2	0.53062	0.592028	0.493021
93.3	0.57442	0.599655	0.529198
93.4	0.583435	0.583731	0.536822
93.5	0.566691	0.567152	0.546625
93.6	0.560539	0.582185	0.546427
93.7	0.543294	0.578986	0.563783
93.8	0.54633	0.59113	0.597207
93.9	0.563221	0.591728	0.528363
94	0.560486	0.569994	0.524039
94.1	0.567604	0.576878	0.54543
94.2	0.556704	0.562547	0.552841
94.3	0.591	0.556123	0.555473
94.4	0.618547	0.550495	0.510702
94.5	0.558386	0.545109	0.534348
94.6	0.539026	0.556485	0.580203
94.7	0.619241	0.586297	0.573099
94.8	0.58827	0.580692	0.522646
94.9	0.568706	0.572845	0.556195
95	0.605858	0.58704	0.569334
95.1	0.601282	0.592522	0.530358
95.2	0.66563	0.608959	0.482926
95.3	0.641487	0.584807	0.554357
95.4	0.630299	0.549193	0.502299
95.5	0.590573	0.528504	0.513942
95.6	0.637951	0.528076	0.544045
95.7	0.63965	0.519926	0.530269
95.8	0.578167	0.529124	0.531299
95.9	0.629951	0.522357	0.532434
96	0.622768	0.5169	0.548711
96.1	0.622838	0.492206	0.547699
96.2	0.567328	0.487934	0.566899
96.3	0.526059	0.488965	0.572552
96.4	0.585677	0.501351	0.592455
96.5	0.565616	0.477787	0.58467
96.6	0.54128	0.468145	0.574355
96.7	0.582861	0.445411	0.537373
96.8	0.551297	0.459135	0.573057
96.9	0.556132	0.44401	0.548697
97	0.600087	0.441171	0.541451
97.1	0.566266	0.467895	0.549447
97.2	0.544347	0.478419	0.54328
97.3	0.621289	0.484752	0.559391
97.4	0.612582	0.472479	0.53646
97.5	0.648696	0.481211	0.548799
97.6	0.629003	0.515136	0.583954
97.7	0.634252	0.522602	0.513096
97.8	0.627459	0.509948	0.525208
97.9	0.634246	0.510395	0.530382
98	0.60703	0.51553	0.531121
98.1	0.604433	0.508702	0.567687
98.2	0.593442	0.497509	0.537886
98.3	0.619073	0.509819	0.549506
98.4	0.579481	0.496674	0.590172
98.5	0.580185	0.488977	0.559113
98.6	0.63835	0.476548	0.541007
98.7	0.58611	0.489145	0.516366
98.8	0.576158	0.485429	0.517554
98.9	0.637275	0.496054	0.477956
99	0.69212	0.505453	0.501995
99.1	0.717006	0.515128	0.460055
99.2	0.663533	0.501887	0.454647
99.3	0.631498	0.488128	0.411552
99.4	0.604002	0.499861	0.462061
99.5	0.57133	0.503542	0.485188
99.6	0.561013	0.498142	0.503536
99.7	0.629754	0.495153	0.481875
99.8	0.631495	0.488672	0.484786
99.9	0.663465	0.498217	0.464543
100	0.672749	0.484907	0.471115
100.1	0.681964	0.495183	0.47023
100.2	0.604233	0.497627	0.476003
100.3	0.585689	0.514977	0.472752
100.4	0.589539	0.521452	0.480334
100.5	0.599906	0.517121	0.478744
100.6	0.564415	0.519427	0.465862
100.7	0.555533	0.499993	0.430034
100.8	0.55325	0.498357	0.441415
100.9	0.57813	0.492983	0.416453
101	0.597216	0.506493	0.442981
101.1	0.567492	0.496103	0.439731
101.2	0.581684	0.489224	0.438923
101.3	0.608029	0.514713	0.479915
101.4	0.642723	0.512027	0.482584
101.5	0.610453	0.530252	0.459533
101.6	0.667814	0.520263	0.475249
101.7	0.67311	0.517042	0.485769
101.8	0.643767	0.515408	0.490414
101.9	0.692801	0.520909	0.454557
102	0.666846	0.513402	0.465064
102.1	0.678223	0.532506	0.489061
102.2	0.632071	0.546122	0.485626
102.3	0.594154	0.537808	0.466782
102.4	0.593945	0.54732	0.490372
102.5	0.569449	0.549997	0.454664
102.6	0.593959	0.538815	0.428601
102.7	0.640747	0.543886	0.449488
102.8	0.655702	0.561018	0.46627
102.9	0.64506	0.570432	0.420859
103	0.685086	0.557152	0.423438
103.1	0.734801	0.564158	0.423759
103.2	0.762497	0.563086	0.461549
103.3	0.731238	0.544834	0.431353
103.4	0.719342	0.544561	0.401591
103.5	0.663393	0.536049	0.390223
103.6	0.648865	0.528872	0.438558
103.7	0.687834	0.527473	0.480776
103.8	0.706709	0.522591	0.446523
103.9	0.706639	0.527811	0.456499
104	0.684584	0.536109	0.418386
104.1	0.687712	0.537837	0.474774
104.2	0.687516	0.539733	0.477088
104.3	0.683644	0.541102	0.438464
104.4	0.649295	0.535957	0.481968
104.5	0.641346	0.495133	0.517887
104.6	0.622814	0.485635	0.527814
104.7	0.638301	0.476261	0.536973
104.8	0.634952	0.470484	0.512142
104.9	0.62513	0.463766	0.529833
105	0.679554	0.4584	0.484337
105.1	0.670892	0.473696	0.470964
105.2	0.671094	0.476984	0.526349
105.3	0.725877	0.487436	0.494397
105.4	0.685791	0.486267	0.481677
105.5	0.694245	0.491438	0.511732
105.6	0.579947	0.476882	0.501868
105.7	0.654413	0.485877	0.473552
105.8	0.642888	0.467376	0.535919
105.9	0.652728	0.451315	0.502571
106	0.67562	0.444245	0.491743
106.1	0.639458	0.451379	0.489626
106.2	0.660421	0.460633	0.483077
106.3	0.682835	0.462001	0.498477
106.4	0.669617	0.454837	0.47628
106.5	0.640147	0.451399	0.50512
106.6	0.632088	0.449124	0.497915
106.7	0.613399	0.461571	0.533342
106.8	0.638835	0.436253	0.501516
106.9	0.706532	0.436787	0.485214
107	0.650675	0.451394	0.500686
107.1	0.676096	0.455314	0.495218
107.2	0.658181	0.472866	0.531079
107.3	0.740585	0.472627	0.557232
107.4	0.756818	0.463262	0.538252
107.5	0.771997	0.440072	0.529465
107.6	0.72344	0.461099	0.558311
107.7	0.765522	0.462262	0.575605
107.8	0.774408	0.462701	0.574221
107.9	0.780461	0.474832	0.55268
108	0.723184	0.462479	0.511158
108.1	0.71647	0.461529	0.518467
108.2	0.63541	0.487064	0.507439
108.3	0.63203	0.463874	0.519303
108.4	0.640377	0.453601	0.543489
108.5	0.592729	0.464032	0.557159
108.6	0.606052	0.47205	0.585139
108.7	0.618658	0.461917	0.588478
108.8	0.639844	0.457447	0.568587
108.9	0.700071	0.453686	0.56435
109	0.689427	0.457537	0.522497
109.1	0.669698	0.436899	0.520561
109.2	0.653532	0.440885	0.514508
109.3	0.611413	0.4432	0.491658
109.4	0.638264	0.446958	0.55568
109.5	0.65311	0.429013	0.539671
109.6	0.646554	0.423821	0.519109
109.7	0.692351	0.420914	0.521755
109.8	0.654219	0.426524	0.509974
109.9	0.685902	0.446495	0.531376
110	0.686462	0.451806	0.524023
110.1	0.679759	0.478167	0.539281
110.2	0.65363	0.470473	0.510009
110.3	0.638386	0.478282	0.489359
110.4	0.673682	0.488195	0.491213
110.5	0.701991	0.479469	0.525666
110.6	0.647777	0.491618	0.483573
110.7	0.641301	0.460565	0.534958
110.8	0.60215	0.447846	0.527955
110.9	0.644402	0.475234	0.550152
111	0.657377	0.477095	0.50634
111.1	0.637942	0.477569	0.499302
111.2	0.656268	0.474961	0.50779
111.3	0.637653	0.479262	0.507889
111.4	0.670152	0.473673	0.51933
111.5	0.625688	0.479783	0.499013
111.6	0.608891	0.492185	0.474438
111.7	0.631153	0.487619	0.52362
111.8	0.626396	0.518333	0.529828
111.9	0.633638	0.522447	0.549206
112	0.694241	0.495332	0.52806
112.1	0.71917	0.519008	0.510113
112.2	0.679308	0.519926	0.533303
112.3	0.674282	0.496482	0.526135
112.4	0.656716	0.476118	0.551133
112.5	0.68487	0.474864	0.534798
112.6	0.691639	0.463137	0.49013
112.7	0.678546	0.455616	0.494519
112.8	0.630794	0.45372	0.451828
112.9	0.616326	0.454506	0.461876
113	0.574455	0.434079	0.494088
113.1	0.585492	0.446657	0.530797
113.2	0.613468	0.454625	0.51046
113.3	0.577103	0.445475	0.515267
113.4	0.572137	0.443202	0.524877
113.5	0.55503	0.444018	0.505979
113.6	0.55348	0.450925	0.51044
113.7	0.528618	0.448089	0.538477
113.8	0.537074	0.4661	0.497759
113.9	0.53403	0.472193	0.535739
114	0.508502	0.479628	0.495248
114.1	0.561758	0.459982	0.483403
114.2	0.603396	0.452623	0.518679
114.3	0.620852	0.450172	0.493697
114.4	0.590335	0.442519	0.525795
114.5	0.615082	0.452796	0.514184
114.6	0.603059	0.451876	0.518064
114.7	0.615563	0.466365	0.514518
114.8	0.606204	0.478187	0.51247
114.9	0.610344	0.472549	0.505286
115	0.588065	0.435344	0.528197
115.1	0.585781	0.443004	0.475521
115.2	0.585204	0.453099	0.519158
115.3	0.535554	0.446033	0.503681
115.4	0.512814	0.443366	0.545629
115.5	0.512395	0.438222	0.49012
115.6	0.518873	0.457069	0.52003
115.7	0.548264	0.446278	0.551164
115.8	0.591293	0.442552	0.51389
115.9	0.566988	0.444018	0.473707
116	0.627678	0.466652	0.488319
116.1	0.590059	0.466853	0.480003
116.2	0.619781	0.444851	0.505021
116.3	0.611931	0.452434	0.490924
116.4	0.623768	0.446077	0.478055
116.5	0.625608	0.459551	0.527538
116.6	0.659552	0.454301	0.509767
116.7	0.662372	0.460553	0.497113
116.8	0.666165	0.453695	0.534041
116.9	0.707788	0.464954	0.486377
117	0.721256	0.487309	0.468689
117.1	0.758798	0.483164	0.477067
117.2	0.79613	0.48464	0.501317
117.3	0.730683	0.485691	0.463336
117.4	0.69103	0.472575	0.471247
117.5	0.694027	0.473681	0.466419
117.6	0.722667	0.462198	0.445111
117.7	0.676525	0.456358	0.419929
117.8	0.712958	0.448689	0.483384
117.9	0.717214	0.438611	0.468951
118	0.737129	0.43061	0.457722
118.1	0.739293	0.425283	0.461156
118.2	0.727661	0.431555	0.481133
118.3	0.74537	0.426227	0.489316
118.4	0.724253	0.426868	0.523352
118.5	0.684355	0.429383	0.505131
118.6	0.70664	0.433657	0.492592
118.7	0.738684	0.420433	0.477037
118.8	0.783302	0.411575	0.499883
118.9	0.862931	0.420864	0.490053
119	0.820418	0.421154	0.499909
119.1	0.790759	0.413819	0.470608
119.2	0.769878	0.417351	0.474909
119.3	0.79828	0.421397	0.427759
119.4	0.801341	0.428769	0.460748
119.5	0.782112	0.429221	0.504545
119.6	0.799833	0.423931	0.465859
119.7	0.807732	0.419709	0.489063
119.8	0.847151	0.418584	0.453583
119.9	0.842029	0.417675	0.451621
120	0.781877	0.428715	0.4525
120.1	0.771633	0.434494	0.435851
120.2	0.79681	0.429661	0.445534
120.3	0.770892	0.417914	0.460703
120.4	0.759006	0.411234	0.451668
120.5	0.780976	0.421175	0.475373
120.6	0.839945	0.421409	0.501582
120.7	0.824456	0.417407	0.502995
120.8	0.835819	0.43466	0.515356
120.9	0.830939	0.436938	0.538351
121	0.804614	0.416714	0.504035
121.1	0.836385	0.404485	0.47385
121.2	0.875059	0.425317	0.468231
121.3	0.879725	0.422582	0.558345
121.4	0.830283	0.423591	0.528216
121.5	0.815255	0.434997	0.536403
121.6	0.832617	0.409291	0.524518
121.7	0.841138	0.402879	0.506056
121.8	0.820703	0.417828	0.542671
121.9	0.805385	0.417846	0.537658
122	0.793171	0.427835	0.5259
122.1	0.828582	0.411694	0.551335
122.2	0.877232	0.418721	0.52016
122.3	0.887057	0.420712	0.488873
122.4	0.877417	0.41944	0.516026
122.5	0.868412	0.436414	0.487561
122.6	0.772092	0.434263	0.492428
122.7	0.727845	0.42561	0.470942
122.8	0.758343	0.436798	0.487455
122.9	0.683147	0.429428	0.48142
123	0.666737	0.413205	0.462767
123.1	0.67995	0.430983	0.502756
123.2	0.762958	0.424546	0.462387
123.3	0.76736	0.425996	0.43971
123.4	0.760943	0.433519	0.458027
123.5	0.786866	0.422062	0.532454
123.6	0.821653	0.426011	0.497114
123.7	0.852507	0.430358	0.518704
123.8	0.849946	0.434943	0.496481
123.9	0.891214	0.456538	0.480202
124	0.914694	0.471025	0.498894
124.1	0.920488	0.477782	0.547587
124.2	0.92429	0.47766	0.532068
124.3	0.938882	0.493541	0.516294
124.4	0.915038	0.495813	0.54341
124.5	0.862122	0.508271	0.530957
124.6	0.858146	0.504106	0.483331
124.7	0.863902	0.509325	0.470861
124.8	0.902352	0.488352	0.496722
124.9	0.86314	0.487458	0.489132
125	0.821136	0.490994	0.491101
125.1	0.797057	0.486036	0.487202
125.2	0.807608	0.471884	0.452425
125.3	0.86247	0.475139	0.449359
125.4	0.824135	0.457415	0.443052
125.5	0.82547	0.455892	0.503907
125.6	0.844582	0.475392	0.487319
125.7	0.868012	0.469228	0.462223
125.8	0.840844	0.461678	0.479619
125.9	0.76528	0.464802	0.493336
126	0.774181	0.469719	0.47224
126.1	0.777705	0.45769	0.466929
126.2	0.731729	0.44542	0.484015
126.3	0.681907	0.436392	0.463518
126.4	0.727362	0.420635	0.468525
126.5	0.757831	0.440424	0.475361
126.6	0.726703	0.457428	0.467963
126.7	0.777782	0.455483	0.464454
126.8	0.746001	0.457471	0.485384
126.9	0.809316	0.465596	0.524029
127	0.734307	0.473933	0.541741
127.1	0.771531	0.46097	0.52113
127.2	0.772476	0.474548	0.513903
127.3	0.801987	0.490293	0.547304
127.4	0.762242	0.50643	0.537872
127.5	0.77444	0.489388	0.54217
127.6	0.762038	0.483236	0.52266
127.7	0.713898	0.486139	0.526566
127.8	0.753381	0.480214	0.51312
127.9	0.74882	0.493128	0.532702
128	0.724265	0.498778	0.542407
128.1	0.772728	0.52066	0.546335
128.2	0.716935	0.509396	0.529241
128.3	0.779259	0.511879	0.535991
128.4	0.819975	0.530668	0.531485
128.5	0.748872	0.522243	0.520238
128.6	0.731034	0.522178	0.552116
128.7	0.750834	0.513587	0.534294
128.8	0.789561	0.50769	0.584286
128.9	0.717645	0.498372	0.506403
129	0.636488	0.517709	0.529633
129.1	0.723444	0.515274	0.503365
129.2	0.711196	0.534504	0.562563
129.3	0.713417	0.529632	0.568924
129.4	0.663071	0.535552	0.574796
129.5	0.678833	0.548872	0.522001
129.6	0.780111	0.533797	0.544544
129.7	0.736378	0.550033	0.53347
129.8	0.708637	0.539322	0.560044
129.9	0.770097	0.526933	0.543987
130	0.713577	0.528155	0.547479
130.1	0.697479	0.529382	0.545986
130.2	0.677464	0.511215	0.541728
130.3	0.718644	0.487378	0.52676
130.4	0.764263	0.499158	0.475156
130.5	0.817958	0.483512	0.48817
130.6	0.823287	0.49227	0.507505
130.7	0.863779	0.503207	0.536404
130.8	0.820018	0.506111	0.522643
130.9	0.872457	0.52316	0.526778
131	0.847919	0.520223	0.514623
131.1	0.797316	0.526651	0.535517
131.2	0.830579	0.52511	0.532822
131.3	0.848868	0.523953	0.52671
131.4	0.807914	0.531261	0.536485
131.5	0.807305	0.54472	0.551082
131.6	0.787429	0.562024	0.528004
131.7	0.771544	0.564407	0.553782
131.8	0.844967	0.555003	0.505662
131.9	0.795341	0.528329	0.492612
132	0.831357	0.498741	0.539197
132.1	0.871882	0.505103	0.554583
132.2	0.889397	0.51206	0.525573
132.3	0.83934	0.511213	0.514434
132.4	0.849868	0.505264	0.554975
132.5	0.750462	0.529235	0.53532
132.6	0.804199	0.545361	0.494634
132.7	0.674982	0.547192	0.521489
132.8	0.684347	0.544571	0.50888
132.9	0.647962	0.528379	0.543577
133	0.641264	0.527879	0.501346
133.1	0.698008	0.539335	0.515438
133.2	0.773979	0.528911	0.516647
133.3	0.762284	0.51709	0.505996
133.4	0.796669	0.524017	0.54074
133.5	0.7986	0.50551	0.520054
133.6	0.678446	0.518065	0.530934
133.7	0.709418	0.536647	0.530829
133.8	0.801487	0.568183	0.540717
133.9	0.761117	0.572655	0.568021
134	0.722391	0.577146	0.575603
134.1	0.678187	0.549656	0.569834
134.2	0.669813	0.543901	0.570058
134.3	0.681135	0.528599	0.54972
134.4	0.622731	0.524137	0.544062
134.5	0.653856	0.512705	0.52856
134.6	0.65228	0.513032	0.502254
134.7	0.681697	0.510493	0.537089
134.8	0.705195	0.515959	0.544044
134.9	0.712267	0.509821	0.493093
135	0.726463	0.508754	0.481554
135.1	0.722938	0.489509	0.485577
135.2	0.795379	0.524568	0.510617
135.3	0.789931	0.535244	0.494468
135.4	0.825662	0.538643	0.492397
135.5	0.778319	0.524024	0.496302
135.6	0.791297	0.509792	0.487861
135.7	0.814317	0.496472	0.507194
135.8	0.817801	0.485827	0.503861
135.9	0.774502	0.488522	0.491969
136	0.779182	0.480326	0.499782
136.1	0.833322	0.48066	0.493472
136.2	0.902283	0.495806	0.515205
136.3	0.881852	0.516522	0.523882
136.4	0.928786	0.507016	0.533944
136.5	0.87869	0.512388	0.510062
136.6	0.806157	0.513397	0.534297
136.7	0.835129	0.511043	0.543035
136.8	0.762733	0.506974	0.487088
136.9	0.757181	0.519114	0.48059
137	0.751293	0.51899	0.496725
137.1	0.78351	0.5149	0.472991
137.2	0.794807	0.528877	0.506688
137.3	0.777901	0.551021	0.497384
137.4	0.788242	0.52184	0.510234
137.5	0.836767	0.527925	0.515311
137.6	0.853745	0.520427	0.559229
137.7	0.854606	0.529277	0.568835
137.8	0.892749	0.527587	0.542879
137.9	0.812464	0.534189	0.541826
138	0.807486	0.546647	0.532979
138.1	0.817051	0.538937	0.537777
138.2	0.76197	0.541645	0.508065
138.3	0.720722	0.55735	0.543211
138.4	0.726135	0.566052	0.513249
138.5	0.735422	0.544721	0.525429
138.6	0.698453	0.547952	0.522239
138.7	0.693971	0.545611	0.510227
138.8	0.708687	0.530277	0.492397
138.9	0.751492	0.528251	0.471382
139	0.731779	0.530262	0.480384
139.1	0.768039	0.529023	0.492354
139.2	0.73541	0.517659	0.503594
139.3	0.774106	0.524169	0.490377
139.4	0.769216	0.530433	0.519712
139.5	0.769508	0.562033	0.508592
139.6	0.760403	0.548477	0.527593
139.7	0.765109	0.557518	0.54492
139.8	0.810167	0.548146	0.520266
139.9	0.746042	0.530837	0.562992
140	0.758294	0.529492	0.59394
140.1	0.762085	0.531269	0.59531
140.2	0.73218	0.52594	0.576356
140.3	0.675819	0.542926	0.555365
140.4	0.687775	0.545738	0.565922
140.5	0.698188	0.528744	0.54086
140.6	0.725622	0.525141	0.575672
140.7	0.75213	0.505246	0.577278
140.8	0.716968	0.503084	0.555423
140.9	0.723813	0.509213	0.573286
141	0.743431	0.495299	0.588451
141.1	0.746145	0.504103	0.553888
141.2	0.733997	0.495467	0.587442
141.3	0.702836	0.496953	0.584232
141.4	0.691099	0.489253	0.567731
141.5	0.673415	0.487762	0.536675
141.6	0.711015	0.477389	0.530463
141.7	0.681767	0.449749	0.552287
141.8	0.738262	0.454891	0.543775
141.9	0.747239	0.448033	0.524216
142	0.763193	0.457871	0.50971
142.1	0.81566	0.473801	0.512884
142.2	0.834412	0.459818	0.534363
142.3	0.796746	0.47309	0.546097
142.4	0.782453	0.466437	0.576285
142.5	0.775616	0.480915	0.558499
142.6	0.718971	0.476641	0.569416
142.7	0.71244	0.474753	0.571787
142.8	0.678158	0.498873	0.540925
142.9	0.706789	0.490748	0.533954
143	0.728854	0.512938	0.512299
143.1	0.72633	0.497495	0.511474
143.2	0.714266	0.500406	0.51495
143.3	0.657414	0.486976	0.535246
143.4	0.630988	0.478607	0.551067
143.5	0.65014	0.479133	0.587912
143.6	0.653871	0.474834	0.564059
143.7	0.664602	0.480208	0.555812
143.8	0.646078	0.482757	0.547383
143.9	0.691674	0.492105	0.532684
144	0.682643	0.502678	0.515405
144.1	0.736501	0.502858	0.552882
144.2	0.675664	0.506447	0.52615
144.3	0.646295	0.511837	0.502558
144.4	0.659274	0.528068	0.51434
144.5	0.637189	0.52653	0.504075
144.6	0.670179	0.526574	0.491924
144.7	0.698172	0.497754	0.527388
144.8	0.679035	0.483181	0.509281
144.9	0.631067	0.502013	0.486324
145	0.643905	0.497841	0.496053
145.1	0.713268	0.515154	0.497815
145.2	0.714212	0.498422	0.5262
145.3	0.734437	0.478981	0.550068
145.4	0.732774	0.493648	0.556912
145.5	0.759572	0.490344	0.528247
145.6	0.734705	0.489363	0.539624
145.7	0.750417	0.497721	0.537008
145.8	0.735079	0.484316	0.559866
145.9	0.798087	0.494505	0.580492
146	0.792337	0.496395	0.545751
146.1	0.789071	0.497029	0.537879
146.2	0.846759	0.508201	0.536026
146.3	0.794355	0.496441	0.53354
146.4	0.833144	0.489838	0.515906
146.5	0.87402	0.488304	0.547041
146.6	0.785414	0.488986	0.546205
146.7	0.741599	0.476953	0.535833
146.8	0.714264	0.486188	0.5051
146.9	0.716824	0.484002	0.52327
147	0.672497	0.487886	0.506827
147.1	0.704862	0.486266	0.496625
147.2	0.66645	0.489515	0.491607
147.3	0.667415	0.485534	0.491561
147.4	0.68702	0.47461	0.485998
147.5	0.670169	0.471181	0.506256
147.6	0.672087	0.46839	0.526087
147.7	0.721328	0.465761	0.504281
147.8	0.684802	0.47292	0.538173
147.9	0.661107	0.479573	0.560882
148	0.671415	0.499629	0.570666
148.1	0.651331	0.490344	0.557141
148.2	0.631791	0.464668	0.538795
148.3	0.66198	0.45473	0.550714
148.4	0.632816	0.480026	0.529678
148.5	0.672314	0.498526	0.507835
148.6	0.690041	0.47848	0.520842
148.7	0.731343	0.478973	0.495501
148.8	0.667176	0.476165	0.485922
148.9	0.715105	0.464059	0.502129
149	0.704354	0.445623	0.456067
149.1	0.70625	0.459872	0.500125
149.2	0.717882	0.480269	0.455059
149.3	0.733962	0.469898	0.480764
149.4	0.71289	0.459844	0.485801
149.5	0.717285	0.463791	0.477243
149.6	0.684693	0.464061	0.455309
149.7	0.714629	0.44698	0.44004
149.8	0.769443	0.451333	0.487019
149.9	0.763134	0.459155	0.449659
150	0.7294	0.468325	0.481469
150.1	0.710388	0.471519	0.485016
150.2	0.704758	0.488299	0.485491
150.3	0.686691	0.487503	0.469712
150.4	0.732762	0.484365	0.4988
150.5	0.732707	0.488187	0.475401
150.6	0.691302	0.47788	0.467931
150.7	0.740197	0.446568	0.517618
150.8	0.728188	0.437575	0.524926
150.9	0.72351	0.437914	0.508506
151	0.657989	0.431589	0.489678
151.1	0.669744	0.445216	0.478031
151.2	0.688891	0.444663	0.473039
151.3	0.713981	0.438702	0.469396
151.4	0.693796	0.435174	0.493637
151.5	0.6672	0.441722	0.489906
151.6	0.67631	0.433104	0.488822
151.7	0.668256	0.440895	0.521006
151.8	0.674057	0.428748	0.510242
151.9	0.689122	0.446317	0.554905
152	0.651774	0.440962	0.506687
152.1	0.667288	0.435511	0.456866
152.2	0.707861	0.423926	0.440242
152.3	0.708979	0.423256	0.480586
152.4	0.744926	0.42188	0.462569
152.5	0.724211	0.415873	0.447539
152.6	0.7013	0.423672	0.463758
152.7	0.674033	0.439858	0.460459
152.8	0.731549	0.444733	0.491034
152.9	0.708118	0.437274	0.480989
153	0.709004	0.436764	0.472743
153.1	0.753863	0.443696	0.474776
153.2	0.747793	0.443687	0.497573
153.3	0.720618	0.437111	0.528859
153.4	0.752564	0.440387	0.472724
153.5	0.756615	0.43504	0.47005
153.6	0.846448	0.432997	0.486666
153.7	0.838082	0.425501	0.501801
153.8	0.829476	0.406977	0.516028
153.9	0.796006	0.411674	0.493155
154	0.852697	0.422771	0.494963
154.1	0.75922	0.435313	0.507086
154.2	0.800923	0.439408	0.532194
154.3	0.808469	0.447862	0.498674
154.4	0.766502	0.449414	0.50365
154.5	0.792214	0.438532	0.496311
154.6	0.8081	0.441292	0.477261
154.7	0.809711	0.446684	0.472733
154.8	0.825486	0.442233	0.518467
154.9	0.820957	0.444295	0.540759
155	0.843401	0.447398	0.485027
155.1	0.876542	0.434262	0.50248
155.2	0.922581	0.4432	0.50627
155.3	0.94568	0.446641	0.516373
155.4	0.872382	0.436823	0.517882
155.5	0.892638	0.437838	0.529961
155.6	0.857402	0.428356	0.512541
155.7	0.879347	0.424902	0.479034
155.8	0.809373	0.424916	0.472684
155.9	0.846452	0.427619	0.491871
156	0.876998	0.419725	0.508171
156.1	0.905496	0.419295	0.531872
156.2	0.865097	0.41833	0.494202
156.3	0.773915	0.439545	0.475969
156.4	0.871776	0.443599	0.489179
156.5	0.821042	0.419712	0.480557
156.6	0.798183	0.42919	0.478548
156.7	0.814395	0.410383	0.474265
156.8	0.84929	0.416347	0.465772
156.9	0.792243	0.422752	0.481938
157	0.797419	0.426875	0.482294
157.1	0.862429	0.416084	0.453792
157.2	0.843566	0.420802	0.485722
157.3	0.813151	0.413958	0.473091
157.4	0.806606	0.416012	0.471504
157.5	0.779095	0.409693	0.469651
157.6	0.809236	0.408081	0.485
157.7	0.782087	0.417384	0.494452
157.8	0.832388	0.405268	0.476359
157.9	0.869128	0.400345	0.485795
158	0.880485	0.406759	0.484587
158.1	0.85257	0.404499	0.474392
158.2	0.889591	0.392816	0.48852
158.3	0.899563	0.395266	0.451176
158.4	0.913145	0.392975	0.457849
158.5	0.838982	0.390342	0.487752
158.6	0.901632	0.380504	0.486955
158.7	0.908735	0.390142	0.465193
158.8	0.902746	0.403002	0.473498
158.9	0.876338	0.408315	0.449167
159	0.865992	0.405702	0.460428
159.1	0.882384	0.422068	0.458518
159.2	0.905598	0.432915	0.443024
159.3	0.915715	0.445055	0.460533
159.4	0.890527	0.43127	0.453226
159.5	0.870524	0.42544	0.456883
159.6	0.907671	0.424815	0.457263
159.7	0.90353	0.421787	0.466201
159.8	0.86762	0.431346	0.467134
159.9	0.87871	0.426717	0.502461
160	0.909159	0.426373	0.475566
160.1	0.879827	0.421065	0.468379
160.2	0.910427	0.412427	0.49369
160.3	0.926591	0.404884	0.475083
160.4	0.919685	0.401528	0.489998
160.5	0.967052	0.396759	0.465824
160.6	0.943611	0.416633	0.465054
160.7	0.96785	0.416418	0.455546
160.8	0.920146	0.424577	0.464348
160.9	0.95988	0.4165	0.466657
161	0.998618	0.437275	0.494262
161.1	0.949932	0.432115	0.498334
161.2	0.927316	0.435503	0.46118
161.3	0.893988	0.425338	0.505791
161.4	0.885352	0.423257	0.50144
161.5	0.899201	0.413699	0.478599
161.6	0.875291	0.406315	0.476984
161.7	0.863245	0.406112	0.48433
161.8	0.933244	0.426728	0.447815
161.9	0.930672	0.414013	0.449458
162	0.938683	0.414765	0.459708
162.1	0.986799	0.416416	0.45577
162.2	0.98807	0.424441	0.473673
162.3	0.978219	0.429662	0.510402
162.4	1.03065	0.428145	0.472173
162.5	1.00215	0.439966	0.471614
162.6	1.0088	0.442794	0.499837
162.7	0.997884	0.437718	0.512031
162.8	0.94242	0.437362	0.512668
162.9	0.973948	0.436935	0.479839
163	0.963865	0.433732	0.484249
163.1	0.94552	0.431845	0.510999
163.2	0.937573	0.433533	0.509387
163.3	0.918235	0.434976	0.533164
163.4	0.918978	0.44447	0.489611
163.5	0.898545	0.453653	0.530707
163.6	0.930805	0.440511	0.506727
163.7	0.92676	0.450332	0.542677
163.8	0.927066	0.424206	0.53871
163.9	0.980133	0.431959	0.518379
164	0.940619	0.424138	0.541142
164.1	1.01398	0.435684	0.514158
164.2	0.982519	0.437336	0.519403
164.3	1.02344	0.41698	0.53612
164.4	1.01401	0.417305	0.49936
164.5	1.0308	0.41876	0.510113
164.6	1.06109	0.436277	0.496559
164.7	1.04522	0.4344	0.462249
164.8	1.00819	0.434193	0.488018
164.9	0.984556	0.415323	0.470183
165	0.998067	0.411034	0.468975
165.1	0.957761	0.423962	0.488048
165.2	0.980112	0.415432	0.490011
165.3	1.01642	0.410638	0.499673
165.4	1.0433	0.41968	0.490714
165.5	1.05291	0.431052	0.450814
165.6	1.06636	0.419679	0.423677
165.7	1.10058	0.419878	0.430313
165.8	1.09877	0.412052	0.415082
165.9	1.07687	0.408436	0.443954
166	1.02815	0.403612	0.426053
166.1	1.03082	0.408887	0.433633
166.2	1.03735	0.402904	0.42727
166.3	1.05008	0.412576	0.411577
166.4	1.10434	0.411162	0.441706
166.5	1.03942	0.413122	0.465471
166.6	1.06108	0.409277	0.465134
166.7	1.04643	0.405121	0.430884
166.8	1.07731	0.415083	0.422988
166.9	1.01878	0.399869	0.478361
167	1.0125	0.404814	0.505897
167.1	0.994785	0.413968	0.491233
167.2	1.0562	0.408493	0.491761
167.3	1.02669	0.400359	0.516653
167.4	1.01898	0.403883	0.492227
167.5	1.06195	0.411996	0.524182
167.6	1.02366	0.423342	0.535696
167.7	1.03646	0.435796	0.540477
167.8	0.971318	0.426374	0.556736
167.9	1.01229	0.415961	0.537188
168	1.00726	0.408435	0.506143
168.1	0.993445	0.396554	0.481063
168.2	1.02769	0.40039	0.488074
168.3	1.01559	0.402594	0.510544
168.4	1.07603	0.409503	0.488953
168.5	1.04017	0.407605	0.526328
168.6	1.04069	0.397094	0.548794
168.7	1.05547	0.407856	0.503746
168.8	1.08915	0.391061	0.472729
168.9	1.07339	0.397165	0.469497
169	1.03879	0.391877	0.476569
169.1	1.01224	0.397115	0.456121
169.2	0.982283	0.408015	0.484439
169.3	1.0227	0.394327	0.509899
169.4	1.0373	0.403152	0.501661
169.5	1.01388	0.40677	0.517787
169.6	0.994899	0.400216	0.482669
169.7	1.01957	0.40479	0.516739
169.8	1.09614	0.405015	0.543743
169.9	1.06039	0.413164	0.511039
170	1.02203	0.409726	0.524792
170.1	1.0227	0.393704	0.523336
170.2	0.945875	0.393576	0.526008
170.3	0.944845	0.405935	0.525311
170.4	0.906039	0.399734	0.528516
170.5	1.00295	0.400934	0.497807
170.6	1.03038	0.421196	0.50642
170.7	1.02797	0.433883	0.494608
170.8	1.00313	0.444621	0.484409
170.9	1.02856	0.441229	0.502985
171	1.01327	0.440666	0.470491
171.1	1.00211	0.420953	0.461395
171.2	0.918877	0.430563	0.491758
171.3	0.893887	0.446263	0.469219
171.4	0.943571	0.44298	0.501411
171.5	0.942082	0.419905	0.495441
171.6	0.957456	0.405375	0.46761
171.7	0.988186	0.417348	0.478001
171.8	1.05863	0.418932	0.493893
171.9	1.00851	0.415165	0.46583
172	1.0326	0.421379	0.525106
172.1	1.0317	0.430554	0.511298
172.2	0.971079	0.436847	0.532319
172.3	0.919421	0.444509	0.513696
172.4	0.970881	0.454906	0.48586
172.5	0.940796	0.456642	0.469596
172.6	0.933307	0.45738	0.504715
172.7	0.971497	0.444862	0.499254
172.8	1.00785	0.451702	0.519748
172.9	1.01813	0.45663	0.542836
173	1.0097	0.443613	0.518598
173.1	1.06674	0.455967	0.5495
173.2	1.0808	0.45881	0.557797
173.3	1.03418	0.452047	0.552825
173.4	1.02749	0.442793	0.550087
173.5	1.01449	0.443735	0.561839
173.6	1.01192	0.444162	0.540911
173.7	1.03098	0.45682	0.564802
173.8	0.97345	0.441766	0.58455
173.9	0.884955	0.452625	0.571118
174	0.981509	0.457606	0.563122
174.1	0.947277	0.463591	0.554065
174.2	1.01737	0.43665	0.539937
174.3	0.954499	0.434791	0.563038
174.4	1.00544	0.434685	0.526266
174.5	0.958875	0.430404	0.538375
174.6	0.992863	0.431841	0.533266
174.7	0.998417	0.425332	0.568793
174.8	0.928621	0.42809	0.592474
174.9	1.00365	0.432152	0.585171
175	1.05068	0.428578	0.567878
175.1	1.02688	0.424737	0.562642
175.2	0.991397	0.412644	0.523432
175.3	0.980751	0.429465	0.562777
175.4	0.959282	0.447894	0.566095
175.5	0.953585	0.446665	0.543014
175.6	0.955343	0.456948	0.528875
175.7	0.92192	0.437934	0.508753
175.8	0.926696	0.424164	0.502033
175.9	0.899803	0.41744	0.517681
176	0.908883	0.415894	0.503944
176.1	0.863672	0.404908	0.512457
176.2	0.937295	0.413573	0.501768
176.3	0.958028	0.408903	0.506856
176.4	0.938087	0.406015	0.518275
176.5	0.87077	0.40091	0.504531
176.6	0.905629	0.410217	0.505046
176.7	0.934845	0.399047	0.505286
176.8	0.915153	0.400171	0.499194
176.9	0.96036	0.398903	0.524497
177	0.919903	0.404117	0.535534
177.1	0.929029	0.414783	0.538248
177.2	0.959422	0.407067	0.56286
177.3	0.949785	0.400163	0.582424
177.4	0.994746	0.411677	0.569623
177.5	0.897641	0.401545	0.571202
177.6	0.903204	0.400211	0.560776
177.7	0.902338	0.400591	0.556955
177.8	0.934962	0.389964	0.526926
177.9	0.988119	0.395819	0.522721
178	0.936612	0.396993	0.519961
178.1	0.968206	0.408429	0.539099
178.2	0.980993	0.396418	0.531965
178.3	0.98305	0.404339	0.502409
178.4	0.946246	0.408428	0.52988
178.5	0.98248	0.412319	0.516526
178.6	0.934952	0.408647	0.517312
178.7	0.985002	0.398218	0.525686
178.8	0.951005	0.39552	0.538256
178.9	0.968873	0.387016	0.53574
179	0.984193	0.380367	0.537873
179.1	0.956516	0.37236	0.514657
179.2	0.976178	0.373755	0.549451
179.3	0.962758	0.391225	0.556916
179.4	0.965954	0.386775	0.585478
179.5	0.864211	0.37891	0.546952
179.6	0.89779	0.389184	0.542055
179.7	0.940903	0.380725	0.553735
179.8	0.998697	0.391075	0.559661
179.9	0.973149	0.386004	0.546844
180	1.01312	0.3845	0.543596
180.1	1.00744	0.378477	0.569099
180.2	1.03151	0.375441	0.546493
180.3	0.984136	0.382883	0.543265
180.4	1.04483	0.390765	0.550907
180.5	0.989565	0.403367	0.579869
180.6	0.919416	0.398478	0.581535
180.7	0.964758	0.393741	0.551266
180.8	0.998483	0.386343	0.548375
180.9	1.00475	0.381811	0.554006
181	1.02309	0.389981	0.558216
181.1	0.979739	0.385753	0.568098
181.2	1.05919	0.38496	0.537116
181.3	1.06438	0.361151	0.559337
181.4	1.0647	0.386058	0.510573
181.5	1.03954	0.379094	0.508251
181.6	1.03763	0.383948	0.527269
181.7	1.07609	0.389609	0.516465
181.8	1.09155	0.391257	0.578251
181.9	1.13482	0.382655	0.549173
182	1.14816	0.377421	0.570184
182.1	1.12112	0.371631	0.549696
182.2	1.18053	0.37227	0.556653
182.3	1.21988	0.390803	0.553176
182.4	1.19691	0.39047	0.516087
182.5	1.17938	0.39219	0.534499
182.6	1.1777	0.402624	0.509498
182.7	1.22714	0.394069	0.532769
182.8	1.20871	0.383809	0.526116
182.9	1.22013	0.392308	0.540498
183	1.18782	0.389654	0.529934
183.1	1.11583	0.405961	0.534611
183.2	1.09165	0.413818	0.534116
183.3	1.06738	0.407253	0.535883
183.4	1.08068	0.406196	0.528157
183.5	1.09253	0.418439	0.549703
183.6	1.13814	0.403969	0.530408
183.7	1.13482	0.397805	0.522537
183.8	1.11143	0.386479	0.526923
183.9	1.14698	0.385079	0.538963
184	1.13196	0.377375	0.511704
184.1	1.16898	0.371102	0.504692
184.2	1.22579	0.373038	0.518597
184.3	1.20531	0.367402	0.506507
184.4	1.21669	0.385098	0.548911
184.5	1.13412	0.378541	0.573634
184.6	1.08253	0.388141	0.514355
184.7	1.12707	0.383361	0.513811
184.8	1.0778	0.377915	0.490907
184.9	1.06846	0.377759	0.511313
185	1.08127	0.369636	0.519787
185.1	1.15877	0.357234	0.568515
185.2	1.11861	0.349226	0.521683
185.3	1.11095	0.358865	0.474149
185.4	1.08782	0.364417	0.501102
185.5	1.06617	0.379899	0.495253
185.6	0.96993	0.362853	0.497167
185.7	1.02746	0.363876	0.491106
185.8	1.0476	0.353591	0.503969
185.9	1.02563	0.36354	0.511687
186	1.04024	0.364553	0.511343
186.1	0.941913	0.363939	0.508329
186.2	0.918401	0.375215	0.507597
186.3	0.922395	0.377509	0.525622
186.4	0.877371	0.373509	0.493414
186.5	0.904764	0.382901	0.486044
186.6	0.913169	0.375866	0.484622
186.7	0.9666	0.378897	0.486276
186.8	0.985856	0.37838	0.519813
186.9	0.973177	0.372428	0.505423
187	1.02137	0.386744	0.505946
187.1	1.0127	0.380561	0.496226
187.2	1.01051	0.404251	0.468587
187.3	0.989651	0.403171	0.484611
187.4	0.887532	0.400349	0.491164
187.5	0.875627	0.410011	0.468548
187.6	0.874742	0.400104	0.500856
187.7	0.910946	0.389287	0.478854
187.8	0.889269	0.396024	0.504837
187.9	0.881776	0.381834	0.504672
188	0.876777	0.375811	0.528159
188.1	0.858881	0.391586	0.590878
188.2	0.885578	0.381977	0.550167
188.3	0.829808	0.389927	0.529961
188.4	0.778712	0.395566	0.519069
188.5	0.778655	0.392901	0.553409
188.6	0.832888	0.378253	0.51539
188.7	0.813851	0.394284	0.48082
188.8	0.830603	0.395495	0.498054
188.9	0.784612	0.395729	0.538398
189	0.732133	0.400005	0.529314
189.1	0.719767	0.385439	0.528144
189.2	0.72351	0.387651	0.519459
189.3	0.736085	0.391345	0.513511
189.4	0.673085	0.385505	0.530394
189.5	0.695939	0.387241	0.515145
189.6	0.706265	0.39695	0.537979
189.7	0.730472	0.405103	0.556198
189.8	0.702618	0.418444	0.508535
189.9	0.720679	0.407639	0.52347
190	0.783901	0.400155	0.530006
190.1	0.829548	0.404935	0.499567
190.2	0.767893	0.404333	0.485733
190.3	0.732293	0.406032	0.501595
190.4	0.679477	0.413432	0.514464
190.5	0.698945	0.405066	0.468664
190.6	0.698796	0.393273	0.487069
190.7	0.70628	0.377254	0.497212
190.8	0.724808	0.386442	0.520914
190.9	0.685889	0.381778	0.537781
191	0.689935	0.375336	0.486593
191.1	0.720585	0.379585	0.492304
191.2	0.801833	0.381206	0.485887
191.3	0.851743	0.391965	0.510325
191.4	0.893903	0.383949	0.542912
191.5	0.91374	0.388333	0.59061
191.6	0.845037	0.388269	0.597854
191.7	0.880167	0.399431	0.622467
191.8	0.868199	0.408291	0.626962
191.9	0.854842	0.408262	0.608124
192	0.785516	0.413802	0.598779
192.1	0.793019	0.412684	0.604693
192.2	0.837372	0.424064	0.616285
192.3	0.837697	0.411626	0.595259
192.4	0.84586	0.398252	0.604893
192.5	0.843746	0.407187	0.569719
192.6	0.825896	0.401578	0.514
192.7	0.855653	0.41941	0.512172
192.8	0.849832	0.408354	0.526792
192.9	0.843084	0.40284	0.539134
193	0.840031	0.401784	0.544151
193.1	0.86369	0.403731	0.569206
193.2	0.890287	0.398575	0.548056
193.3	0.818323	0.399788	0.568114
193.4	0.873838	0.409577	0.539008
193.5	0.855003	0.415187	0.549055
193.6	0.914304	0.428559	0.533924
193.7	0.950507	0.426445	0.531507
193.8	0.935558	0.410481	0.531209
193.9	0.88541	0.426563	0.511209
194	0.84678	0.417135	0.50901
194.1	0.889236	0.429119	0.518081
194.2	0.905088	0.427142	0.515058
194.3	0.864894	0.423682	0.502274
194.4	0.897365	0.413602	0.47828
194.5	0.883606	0.412139	0.525513
194.6	0.876053	0.406869	0.533854
194.7	0.845534	0.398121	0.519419
194.8	0.821378	0.410729	0.508585
194.9	0.818989	0.416332	0.515733
195	0.776566	0.426129	0.49268
195.1	0.835934	0.439692	0.504985
195.2	0.84033	0.428116	0.52393
195.3	0.80661	0.431451	0.469755
195.4	0.825422	0.440475	0.462764
195.5	0.843552	0.437252	0.487559
195.6	0.865322	0.425033	0.478558
195.7	0.859684	0.413345	0.4856
195.8	0.884627	0.414561	0.480011
195.9	0.933707	0.407072	0.494274
196	0.908814	0.404717	0.492835
196.1	0.920381	0.392354	0.525308
196.2	0.918463	0.40119	0.539702
196.3	0.987884	0.409323	0.527175
196.4	0.963219	0.400681	0.533354
196.5	0.955727	0.405809	0.497895
196.6	0.977946	0.401268	0.557255
196.7	0.948496	0.395905	0.565416
196.8	1.01986	0.396721	0.537219
196.9	1.0287	0.420027	0.55237
197	0.918524	0.406379	0.554189
197.1	0.9206	0.394858	0.538827
197.2	0.880289	0.390738	0.554446
197.3	0.914758	0.392126	0.580533
197.4	0.952302	0.395317	0.577895
197.5	0.974426	0.391197	0.60949
197.6	0.989076	0.380572	0.615432
197.7	0.896393	0.38476	0.555761
197.8	0.915874	0.384056	0.61516
197.9	0.854816	0.404928	0.579194
198	0.883256	0.397547	0.603852
198.1	0.87282	0.406269	0.585173
198.2	0.915361	0.378917	0.605509
198.3	0.87328	0.369408	0.587518
198.4	0.92832	0.369217	0.592531
198.5	0.930373	0.36621	0.596923
198.6	0.963948	0.359314	0.561826
198.7	0.932311	0.374212	0.597862
198.8	0.921464	0.375066	0.580742
198.9	0.946022	0.354924	0.558321
199	0.983433	0.360132	0.55089
199.1	0.94668	0.369244	0.59171
199.2	1.022	0.379536	0.608281
199.3	0.972127	0.365938	0.613089
199.4	0.927437	0.354175	0.604366
199.5	0.892746	0.361054	0.591578
199.6	0.907774	0.36058	0.586394
199.7	0.824166	0.374111	0.603056
199.8	0.83626	0.403147	0.62875
199.9	0.828559	0.410119	0.63685
[truncated: 8,004 more rows]

## Sheet: RMSF
667	0.6092	0.6024	0.6115
668	0.563	0.5591	0.5463
669	0.5172	0.5049	0.4719
670	0.4804	0.4723	0.4251
671	0.4522	0.4479	0.3895
672	0.4639	0.4669	0.4041
673	0.4444	0.4531	0.3787
674	0.4703	0.4869	0.4074
675	0.466	0.49	0.3984
676	0.4248	0.4501	0.3515
677	0.4137	0.4499	0.3356
678	0.3819	0.4229	0.3001
679	0.3851	0.4364	0.3172
680	0.3709	0.4312	0.3198
681	0.4218	0.4831	0.4159
682	0.4571	0.5267	0.4518
683	0.4996	0.5842	0.5335
684	0.5229	0.5807	0.5435
685	0.4916	0.5335	0.4847
686	0.4315	0.5033	0.3984
687	0.4123	0.4624	0.35
688	0.4047	0.4419	0.3262
689	0.3815	0.4068	0.295
690	0.3958	0.4139	0.3071
691	0.429	0.4514	0.3508
692	0.4522	0.4746	0.3791
693	0.4433	0.4473	0.3686
694	0.4694	0.4673	0.4049
695	0.4639	0.449	0.4044
696	0.4831	0.4649	0.4299
697	0.4742	0.445	0.4219
698	0.5039	0.4697	0.4577
699	0.505	0.4684	0.4568
700	0.5117	0.4585	0.46
701	0.4943	0.4394	0.4476
702	0.4801	0.4059	0.4324
703	0.4628	0.3937	0.4096
704	0.4526	0.3749	0.3939
705	0.4292	0.3683	0.3597
706	0.4414	0.3631	0.3735
707	0.4283	0.3586	0.3561
708	0.4255	0.3498	0.3535
709	0.4043	0.3519	0.3307
710	0.3968	0.3709	0.3094
711	0.4013	0.3715	0.3117
712	0.3767	0.3653	0.2866
713	0.3697	0.3438	0.2927
714	0.3445	0.3325	0.2619
715	0.3404	0.3492	0.2474
716	0.3602	0.3607	0.2746
717	0.3491	0.3378	0.2686
718	0.3264	0.3312	0.2332
719	0.347	0.3664	0.2563
720	0.3669	0.3711	0.2844
721	0.3471	0.3491	0.2608
722	0.3394	0.3619	0.2475
723	0.3124	0.3343	0.2104
724	0.3228	0.3635	0.2245
725	0.3551	0.4073	0.2668
726	0.385	0.4361	0.2997
727	0.3996	0.4629	0.3165
728	0.4301	0.4803	0.36
729	0.4465	0.4861	0.3791
730	0.4456	0.4801	0.3804
731	0.4247	0.45	0.3535
732	0.4461	0.4693	0.3793
733	0.4397	0.4563	0.3709
734	0.4829	0.5032	0.4222
735	0.5043	0.532	0.4459
736	0.4753	0.5085	0.4129
737	0.4526	0.4889	0.3872
738	0.4113	0.4491	0.3347
739	0.4231	0.4679	0.3608
740	0.4459	0.5	0.3728
741	0.4156	0.4662	0.317
742	0.3961	0.4522	0.3012
743	0.3593	0.4005	0.2714
744	0.3634	0.4014	0.253
745	0.3819	0.4265	0.2533
746	0.3595	0.3928	0.2398
747	0.3419	0.3628	0.2211
748	0.3685	0.3959	0.2295
749	0.3737	0.3989	0.2324
750	0.3461	0.3583	0.2196
751	0.3535	0.3607	0.2211
752	0.3969	0.3965	0.2386
753	0.406	0.401	0.2992
754	0.3821	0.3675	0.2766
755	0.385	0.3485	0.2768
756	0.3662	0.3236	0.2614
757	0.3881	0.3204	0.2872
758	0.3815	0.3186	0.273
759	0.4171	0.3224	0.3048
760	0.4079	0.3144	0.293
761	0.4171	0.3208	0.2716
762	0.3921	0.3236	0.2452
763	0.4038	0.3324	0.2472
764	0.4013	0.3521	0.2376
765	0.4525	0.3674	0.267
766	0.4473	0.3824	0.2687
767	0.4293	0.3764	0.2612
768	0.4649	0.3769	0.2771
769	0.4665	0.3631	0.2853
770	0.4621	0.376	0.2803
771	0.4215	0.3681	0.2477
772	0.4017	0.3467	0.2406
773	0.4152	0.3557	0.2569
774	0.4028	0.3657	0.2399
775	0.363	0.3505	0.206
776	0.3627	0.3545	0.2194
777	0.3915	0.378	0.2305
778	0.37	0.3814	0.2012
779	0.351	0.3762	0.2
780	0.3865	0.3868	0.2418
781	0.4048	0.4111	0.24
782	0.4349	0.4118	0.2587
783	0.4639	0.4395	0.2756
784	0.4601	0.4344	0.2728
785	0.5095	0.4552	0.3234
786	0.5038	0.4419	0.3139
787	0.4559	0.4149	0.2715
788	0.4873	0.4265	0.3013
789	0.5314	0.4389	0.3399
790	0.5023	0.4171	0.3204
791	0.478	0.3964	0.3016
792	0.5284	0.4157	0.3412
793	0.5522	0.4222	0.362
794	0.5173	0.3956	0.3369
795	0.5251	0.3899	0.3405
796	0.5809	0.4176	0.378
797	0.5839	0.4168	0.3873
798	0.5607	0.3908	0.3739
799	0.602	0.4082	0.3967
800	0.5718	0.3971	0.3685
801	0.5958	0.4235	0.3771
802	0.6243	0.4366	0.3912
803	0.5792	0.4066	0.3612
804	0.534	0.3979	0.3288
805	0.5321	0.4055	0.3225
806	0.5408	0.3957	0.3273
807	0.5038	0.3743	0.3022
808	0.4975	0.3597	0.2975
809	0.5341	0.3739	0.3174
810	0.5712	0.3861	0.351
811	0.5574	0.3703	0.3502
812	0.575	0.3673	0.3694
813	0.5363	0.348	0.3552
814	0.544	0.3505	0.3654
815	0.5364	0.3548	0.3504
816	0.4859	0.3379	0.3175
817	0.4735	0.3318	0.3207
818	0.4933	0.3453	0.3321
819	0.4617	0.3448	0.3017
820	0.4254	0.3325	0.2851
821	0.4477	0.3418	0.309
822	0.4557	0.3565	0.3036
823	0.4103	0.3475	0.268
824	0.4064	0.3459	0.2788
825	0.4438	0.368	0.3064
826	0.4338	0.3768	0.2799
827	0.433	0.3914	0.3038
828	0.4694	0.4123	0.331
829	0.4155	0.4069	0.3432
830	0.4513	0.4134	0.364
831	0.4266	0.3883	0.3433
832	0.4111	0.3608	0.3303
833	0.3865	0.3432	0.3037
834	0.3936	0.3288	0.3147
835	0.3808	0.3275	0.3012
836	0.4089	0.3118	0.35
837	0.4317	0.3447	0.3671
838	0.451	0.3634	0.4223
839	0.563	0.3525	0.4318
840	0.5924	0.3429	0.5276
841	0.6269	0.3475	0.5642
842	0.6566	0.362	0.5478
843	0.6281	0.378	0.5044
844	0.5705	0.3977	0.5498
845	0.5279	0.3677	0.484
846	0.5056	0.343	0.4576
847	0.5293	0.3644	0.4921
848	0.5279	0.3804	0.4781
849	0.4899	0.3536	0.4331
850	0.4966	0.3583	0.4504
851	0.5252	0.3949	0.4799
852	0.5046	0.3931	0.4474
853	0.4829	0.3769	0.4283
854	0.5193	0.4053	0.4687
855	0.534	0.4326	0.4787
856	0.5035	0.4188	0.4408
857	0.5089	0.4251	0.4533
858	0.5509	0.4631	0.4935
859	0.5448	0.4708	0.4812
860	0.5275	0.467	0.4635
861	0.4819	0.4256	0.4203
862	0.4662	0.4126	0.4041
863	0.4464	0.3803	0.3865
864	0.4246	0.3627	0.3616
865	0.4183	0.344	0.3616
866	0.4	0.3382	0.3258
867	0.4248	0.337	0.3585
868	0.4401	0.3497	0.3764
869	0.4775	0.3604	0.4284
870	0.5029	0.376	0.4677
871	0.5249	0.3799	0.5088
872	0.4945	0.3741	0.4638
873	0.4926	0.3786	0.4574
874	0.5323	0.3963	0.5192
875	0.5295	0.4031	0.5071
876	0.5068	0.4003	0.4683
877	0.5307	0.43	0.4965
878	0.509	0.4234	0.4652
879	0.4918	0.4076	0.4395
880	0.4663	0.4051	0.4036
881	0.46	0.3938	0.3953
882	0.4345	0.3877	0.3566
883	0.4375	0.3966	0.3561
884	0.4267	0.4113	0.3382
885	0.4132	0.41	0.3225
886	0.4414	0.4273	0.3578
887	0.4568	0.4274	0.383
888	0.4861	0.4387	0.415
889	0.5008	0.4417	0.447
890	0.507	0.4499	0.4515
891	0.541	0.4591	0.4972
892	0.5598	0.4628	0.5216
893	0.5633	0.4479	0.5395
894	0.5981	0.4628	0.6291
895	0.591	0.4586	0.7645
896	0.6125	0.4732	0.9383
897	0.6577	0.4835	1.0402
898	0.6861	0.6283	1.1232
899	0.7308	0.7618	1.1839
900	0.7476	0.8732	1.2891
901	0.7772	0.9893	1.3553
902	0.7648	0.9198	1.3721
903	0.7688	0.8411	1.3638
904	0.7747	0.7708	1.379
905	0.7149	0.6821	1.2622
906	0.6363	0.6482	1.2186
907	0.5915	0.5662	1.1442
908	0.5821	0.5412	0.9941
909	0.5436	0.4833	0.8437
910	0.5247	0.4355	0.6824
911	0.5729	0.4641	0.6135
912	0.5744	0.4589	0.5392
913	0.5786	0.4767	0.437
914	0.6164	0.5248	0.3827
915	0.636	0.5628	0.4233
916	0.57	0.6174	0.3888
917	0.5305	0.638	0.4052
918	0.5802	0.6553	0.4042
919	0.5999	0.7388	0.4402
920	0.5229	0.7342	0.4689
921	0.535	0.7135	0.4335
922	0.4819	0.6648	0.3952
923	0.4721	0.6561	0.3557
924	0.4646	0.5974	0.3329
925	0.4656	0.5888	0.3195
926	0.4536	0.5809	0.3116
927	0.437	0.5185	0.2913
928	0.4351	0.4802	0.2684
929	0.4366	0.4793	0.2599
930	0.4255	0.4649	0.2532
931	0.4102	0.4188	0.2353
932	0.4122	0.3985	0.2198
933	0.4182	0.4147	0.2218
934	0.4026	0.3791	0.2139
935	0.3877	0.3351	0.1918
936	0.3932	0.3474	0.1856
937	0.3997	0.3536	0.1944
938	0.381	0.3046	0.181
939	0.3662	0.2856	0.1596
940	0.3794	0.3207	0.1691
941	0.3815	0.3061	0.1746
942	0.3611	0.2613	0.1574
943	0.3575	0.279	0.1503
944	0.3798	0.3123	0.1634
945	0.3682	0.2896	0.1646
946	0.345	0.2631	0.1472
947	0.3583	0.2933	0.1435
948	0.3526	0.2866	0.1407
949	0.3224	0.2475	0.136
950	0.3229	0.2541	0.1333
951	0.3368	0.2804	0.1342
952	0.3238	0.2594	0.133
953	0.3063	0.2331	0.1328
954	0.3168	0.2602	0.1391
955	0.3188	0.2738	0.141
956	0.3016	0.2446	0.145
957	0.2999	0.2373	0.1426
958	0.3092	0.2728	0.1442
959	0.3063	0.2676	0.1467
960	0.3012	0.2366	0.1487
961	0.3065	0.2521	0.1525
962	0.3113	0.2825	0.1578
963	0.3088	0.2604	0.1585
964	0.3133	0.2421	0.1608
965	0.318	0.2779	0.1659
966	0.3204	0.2985	0.1673
967	0.3219	0.262	0.165
968	0.3265	0.2619	0.1695
969	0.3284	0.3079	0.175
970	0.329	0.3028	0.175
971	0.334	0.2688	0.1724
972	0.3383	0.3005	0.1792
973	0.3352	0.3457	0.1857
974	0.3326	0.317	0.1837
975	0.3411	0.281	0.1828
976	0.3451	0.3344	0.1902
977	0.3385	0.3577	0.1949
978	0.3394	0.298	0.1918
979	0.3494	0.2943	0.1993
980	0.3563	0.3565	0.2166
981	0.3573	0.3425	0.2199
982	0.3658	0.2939	0.2199
983	0.3844	0.3574	0.2492
984	0.3982	0.3921	0.2323
985	0.4003	0.4119	0.2015
986	0.3745	0.4512	0.227
987	0.3912	0.4883	0.2358
988	0.3848	0.5038	0.227
989	0.3607	0.4443	0.1941
990	0.3484	0.4157	0.1809
991	0.3404	0.3609	0.1701
992	0.3435	0.3685	0.171
993	0.3552	0.3274	0.1912
994	0.3709	0.3364	0.2181
995	0.3699	0.3707	0.2729
996	0.3678	0.4504	0.3033
997	0.3665	0.5151	0.3274
998	0.481	0.6764	0.3902
999	0.6358	0.7575	0.5124
1000	0.8182	0.7143	0.6623
1001	0.8481	0.5962	0.7647
1002	0.7464	0.6483	0.8293
1003	0.6937	0.5663	0.7168
1004	0.6812	0.4246	0.6253
1005	0.6778	0.4836	0.601
1006	0.6326	0.5029	0.5147
1007	0.5703	0.3871	0.3899
1008	0.4336	0.3698	0.3118
1009	0.3841	0.4342	0.2883
1010	0.3548	0.4097	0.2746
1011	0.3884	0.4372	0.3088
1012	0.4116	0.466	0.3218
1013	0.4261	0.5382	0.3378
1014	0.4002	0.5314	0.2987
1015	0.3958	0.5164	0.2692
1016	0.4104	0.5949	0.2956
1017	0.4082	0.6344	0.2997
1018	0.393	0.5993	0.2592
1019	0.4014	0.6322	0.2648
1020	0.4218	0.7207	0.3005
1021	0.416	0.7134	0.2904
1022	0.4321	0.7548	0.312
1023	0.4155	0.6863	0.2794
1024	0.3944	0.6332	0.2401
1025	0.3998	0.6466	0.2505
1026	0.3861	0.5898	0.2216
1027	0.3718	0.5268	0.1974
1028	0.3552	0.4794	0.1832
1029	0.3499	0.4283	0.1878
1030	0.3314	0.3673	0.1879
1031	0.336	0.3439	0.2322
1032	0.3399	0.3279	0.2627
1033	0.3661	0.3377	0.3179
1034	0.3879	0.373	0.3583
1035	0.4122	0.4226	0.394
1036	0.4416	0.492	0.432
1037	0.4287	0.5371	0.4186
1038	0.4611	0.6153	0.4702
1039	0.4705	0.6904	0.4804
1040	0.5172	0.7722	0.5331
1041	0.558	0.7838	0.577
1042	0.5194	0.7208	0.5262
1043	0.4916	0.6348	0.4952
1044	0.4624	0.5779	0.4513
1045	0.4343	0.494	0.4148
1046	0.3918	0.4562	0.3589
1047	0.3601	0.3948	0.3129
1048	0.3522	0.401	0.2911
1049	0.3322	0.3889	0.2424
1050	0.3407	0.417	0.2394
1051	0.3394	0.4625	0.2114
1052	0.3624	0.5401	0.2242
1053	0.3797	0.619	0.2456
1054	0.3848	0.6242	0.2291
1055	0.3543	0.5288	0.1994
1056	0.3677	0.5659	0.2173
1057	0.4032	0.6426	0.2329
1058	0.3834	0.5817	0.2044
1059	0.3582	0.5069	0.2075
1060	0.3981	0.5969	0.2464
1061	0.3855	0.5887	0.2509
1062	0.4164	0.6691	0.2807
1063	0.4179	0.7079	0.2998
1064	0.4448	0.7627	0.3374
1065	0.4431	0.7956	0.3564
1066	0.4288	0.7844	0.3607
1067	0.421	0.7488	0.3428
1068	0.3943	0.6803	0.3018
1069	0.3907	0.6771	0.3146
1070	0.4364	0.7467	0.3619
1071	0.4503	0.7455	0.3731
1072	0.4568	0.7785	0.4153
1073	0.4207	0.7032	0.3796
1074	0.4182	0.6348	0.3361
1075	0.4507	0.6904	0.3874
1076	0.4563	0.7009	0.427
1077	0.4212	0.6094	0.3831
1078	0.4053	0.6336	0.388
1079	0.4002	0.5983	0.3808
1080	0.3882	0.6259	0.3565
1081	0.371	0.5852	0.3163
1082	0.3663	0.5906	0.2869
1083	0.3738	0.5772	0.2945
1084	0.3799	0.5778	0.2912
1085	0.4162	0.6552	0.3287
1086	0.4286	0.6282	0.3541
1087	0.4129	0.6012	0.35
1088	0.4293	0.6785	0.3658
1089	0.4685	0.7276	0.4024
1090	0.4748	0.6952	0.4237
1091	0.4677	0.6961	0.443
1092	0.4704	0.7572	0.4522
1093	0.5318	0.8418	0.4885
1094	0.6428	0.9003	0.5492
1095	0.6053	0.9609	0.5492
1096	0.5434	0.9113	0.5163
1097	0.4912	0.8606	0.4636
1098	0.4446	0.774	0.4176
1099	0.4337	0.786	0.4055
1100	0.4375	0.7932	0.4358
1101	0.4396	0.7602	0.4464
1102	0.434	0.706	0.4518
1103	0.4278	0.6421	0.4337
1104	0.4368	0.5913	0.4497
1105	0.4179	0.5157	0.4074
1106	0.4485	0.493	0.4529
1107	0.4808	0.5526	0.5032
1108	0.4428	0.5575	0.4591
1109	0.4341	0.6121	0.4561
1110	0.4051	0.6089	0.4031
1111	0.4055	0.6673	0.3989
1112	0.3976	0.6758	0.3655
1113	0.4006	0.712	0.3549
1114	0.3986	0.6961	0.3246
1115	0.3998	0.6744	0.3099
1116	0.387	0.6377	0.2788
1117	0.4008	0.6371	0.2916
1118	0.3785	0.5722	0.2934
1119	0.4197	0.5653	0.3299
1120	0.3976	0.5185	0.392
1121	0.4615	0.5853	0.4488
1122	0.4971	0.6427	0.4226
1123	0.6096	0.731	0.3695
1124	0.6519	0.6961	0.3817
1125	0.5768	0.6416	0.3732
1126	0.5143	0.5878	0.3972
1127	0.4748	0.5559	0.3901
1128	0.401	0.4902	0.3852
1129	0.3856	0.4947	0.3406
1130	0.3579	0.4569	0.2878
1131	0.3547	0.4779	0.2823
1132	0.3421	0.4809	0.2502
1133	0.3529	0.5016	0.2713
1134	0.3631	0.5207	0.2727
1135	0.3615	0.4651	0.2572
1136	0.3948	0.5106	0.3066
1137	0.3916	0.5041	0.3344
1138	0.3771	0.431	0.3123
1139	0.4009	0.4293	0.3256
1140	0.4324	0.4815	0.379
1141	0.4288	0.4688	0.4014
1142	0.4154	0.414	0.3861
1143	0.4204	0.3877	0.3745
1144	0.4742	0.418	0.4225
1145	0.4844	0.4268	0.4149
1146	0.4585	0.4387	0.3735
1147	0.4121	0.3963	0.2919
1148	0.3699	0.376	0.2379
1149	0.3753	0.3263	0.2329
1150	0.3538	0.3329	0.1847
1151	0.3484	0.3907	0.1674
1152	0.3463	0.4068	0.1624
1153	0.3563	0.472	0.1775
1154	0.3692	0.5161	0.2005
1155	0.3862	0.5688	0.2281
1156	0.4127	0.6482	0.2745
1157	0.4357	0.665	0.3197
1158	0.4613	0.7059	0.358
1159	0.4372	0.6718	0.3166
1160	0.4198	0.627	0.3018
1161	0.3914	0.5447	0.2585
1162	0.3953	0.5533	0.283
1163	0.4111	0.6291	0.2965
1164	0.3921	0.588	0.2571
1165	0.3759	0.5256	0.2433
1166	0.393	0.5985	0.2833
1167	0.4007	0.6342	0.2863
1168	0.3793	0.5559	0.2494
1169	0.3808	0.5552	0.2772
1170	0.4056	0.6476	0.3239
1171	0.4039	0.6338	0.3121
1172	0.3919	0.5595	0.3037
1173	0.4097	0.6208	0.362
1174	0.4391	0.6917	0.405
1175	0.4395	0.6275	0.4198
1176	0.4459	0.6036	0.477
1177	0.4409	0.6156	0.4636
1178	0.416	0.5613	0.4075
1179	0.3898	0.506	0.4136
1180	0.3774	0.4196	0.2963
1181	0.3662	0.4068	0.2268
1182	0.3512	0.3796	0.2152
1183	0.3473	0.3901	0.1971
1184	0.3536	0.3546	0.2112
1185	0.3747	0.3985	0.2124
1186	0.4219	0.376	0.2117
1187	0.4297	0.4388	0.229
1188	0.3902	0.4154	0.2415
1189	0.389	0.3644	0.2255
1190	0.4188	0.3834	0.2153
1191	0.3977	0.4128	0.2288
1192	0.3559	0.3537	0.234
1193	0.3561	0.3417	0.2103
1194	0.3635	0.4698	0.2038
1195	0.337	0.4129	0.2195
1196	0.3087	0.4254	0.2166
1197	0.3102	0.4052	0.1929
1198	0.3206	0.3539	0.1935
1199	0.2974	0.3292	0.2075
1200	0.2803	0.3428	0.1992
1201	0.295	0.309	0.1824
1202	0.3014	0.265	0.1876
1203	0.2804	0.2725	0.1986
1204	0.277	0.261	0.1841
1205	0.3013	0.2325	0.1686
1206	0.2985	0.2182	0.1765
1207	0.2856	0.2278	0.18
1208	0.2941	0.2243	0.1651
1209	0.311	0.2037	0.1558
1210	0.3089	0.2092	0.1574
1211	0.3142	0.2216	0.149
1212	0.3053	0.2075	0.1468
1213	0.2978	0.1973	0.1508
1214	0.2983	0.2042	0.1461
1215	0.3049	0.2059	0.1423
1216	0.2929	0.1924	0.1446
1217	0.2911	0.1892	0.1444
1218	0.2952	0.1925	0.141
1219	0.2877	0.1874	0.1364
1220	0.2829	0.1822	0.1368
1221	0.2832	0.1804	0.1364
1222	0.2794	0.1775	0.1318
1223	0.2787	0.1817	0.1333
1224	0.2805	0.1852	0.1375
1225	0.2778	0.1816	0.1427
1226	0.2784	0.1841	0.1345
1227	0.276	0.1945	0.1308
1228	0.2718	0.1937	0.1395
1229	0.2755	0.187	0.1401
1230	0.2807	0.197	0.134
1231	0.2782	0.2074	0.1388
1232	0.2843	0.2134	0.1527
1233	0.2898	0.2257	0.1445
1234	0.2905	0.2457	0.1392
1235	0.2928	0.2481	0.1559
1236	0.2966	0.2507	0.1599
1237	0.3043	0.2738	0.1518
1238	0.3032	0.2913	0.161
1239	0.3055	0.3001	0.1745
1240	0.3219	0.3199	0.1807
1241	0.3282	0.3358	0.1867
1242	0.322	0.3417	0.1672
1243	0.3395	0.3859	0.1833
1244	0.3252	0.3557	0.1754
1245	0.34	0.3549	0.1837
1246	0.3391	0.3481	0.1798
1247	0.3154	0.2956	0.1586
1248	0.3148	0.2855	0.1614
1249	0.3282	0.3036	0.1764
1250	0.3201	0.2807	0.1639
1251	0.3034	0.2371	0.1464
1252	0.3106	0.2539	0.1559
1253	0.319	0.282	0.1587
1254	0.3053	0.253	0.1471
1255	0.2986	0.229	0.1438
1256	0.3131	0.2629	0.1552
1257	0.3185	0.2867	0.1545
1258	0.3044	0.2591	0.1454
1259	0.3034	0.2485	0.1483
1260	0.3206	0.2901	0.1599
1261	0.3264	0.3104	0.156
1262	0.3145	0.2828	0.1502
1263	0.3178	0.2865	0.158
1264	0.3334	0.3333	0.1667
1265	0.3327	0.3375	0.1609
1266	0.3191	0.3058	0.1567
1267	0.3281	0.3303	0.168
1268	0.3451	0.3778	0.1771
1269	0.3397	0.3643	0.1701
1270	0.3315	0.3473	0.1709
1271	0.3464	0.3886	0.1893
1272	0.3658	0.4176	0.2063
1273	0.3615	0.393	0.1988
1274	0.3505	0.386	0.1997
1275	0.3684	0.4287	0.2184
1276	0.3784	0.4322	0.2193
1277	0.3634	0.4054	0.2087
1278	0.3614	0.4285	0.221
1279	0.3823	0.4613	0.257
1280	0.3878	0.4557	0.2654
1281	0.3746	0.4329	0.2581
1282	0.3917	0.5325	0.2811
1283	0.4014	0.5524	0.2798
1284	0.3498	0.4262	0.2352
1285	0.3423	0.357	0.2085
1286	0.34	0.3677	0.1991
1287	0.3386	0.3581	0.192
1288	0.3436	0.3676	0.1912
1289	0.3477	0.3663	0.1922
1290	0.3641	0.3743	0.2174
1291	0.3779	0.3921	0.2223
1292	0.375	0.3767	0.2274
1293	0.3476	0.3334	0.2066
1294	0.3454	0.3357	0.1892
1295	0.3635	0.3535	0.2039
1296	0.3523	0.325	0.207
1297	0.3268	0.2922	0.1829
1298	0.3372	0.3065	0.179
1299	0.3506	0.3103	0.1967
1300	0.329	0.272	0.1901
1301	0.3146	0.2576	0.1683
1302	0.3299	0.2742	0.1743
1303	0.3307	0.2618	0.1846
1304	0.3037	0.2256	0.1687
1305	0.3026	0.2311	0.1559
1306	0.3144	0.2489	0.164
1307	0.3074	0.2331	0.1644
1308	0.2959	0.2114	0.1547
1309	0.2962	0.2193	0.1526
1310	0.3042	0.2396	0.1593
1311	0.2964	0.2313	0.1623
1312	0.2832	0.2091	0.1458
1313	0.2961	0.2334	0.1443
1314	0.3016	0.2638	0.1541
1315	0.2884	0.2545	0.1506
1316	0.2895	0.2492	0.1416
1317	0.3044	0.2945	0.154
1318	0.3021	0.3173	0.1641
1319	0.2924	0.297	0.1573
1320	0.2965	0.3156	0.169
1321	0.2986	0.3002	0.1882
1322	0.3282	0.2845	0.1857
1323	0.4371	0.3867	0.195
1324	0.5034	0.4454	0.2358
1325	0.4627	0.4169	0.2602
1326	0.5676	0.3904	0.346
1327	0.5459	0.4582	0.5365
1328	0.6411	0.6008	0.7018
	0.41861	0.436021	0.319557
	0.0960314	0.148044	0.175493
	APO	Ciprofloxacin	CMNPD27284

## Sheet: Rg
0	5.30911	5.32458	4.65323
100	5.35464	5.33074	4.66502
200	5.35521	5.34999	4.68883
300	5.33812	5.35438	4.6721
400	5.35078	5.35053	4.67802
500	5.36835	5.33169	4.69455
600	5.37315	5.3361	4.70727
700	5.37441	5.35287	4.70735
800	5.36405	5.35358	4.70601
900	5.38176	5.32628	4.68518
1000	5.38585	5.33602	4.72306
1100	5.41388	5.33076	4.72174
1200	5.38157	5.32631	4.70346
1300	5.35236	5.3274	4.6992
1400	5.37281	5.31036	4.69286
1500	5.3724	5.31935	4.70054
1600	5.35227	5.31021	4.70731
1700	5.38256	5.32268	4.70617
1800	5.39754	5.3208	4.69652
1900	5.37543	5.33021	4.69631
2000	5.38825	5.33747	4.69442
2100	5.41655	5.32958	4.70777
2200	5.40525	5.3195	4.7112
2300	5.37671	5.33231	4.72357
2400	5.36773	5.31206	4.73415
2500	5.34906	5.31316	4.75057
2600	5.36452	5.32476	4.74739
2700	5.34394	5.32453	4.75682
2800	5.3769	5.33062	4.76639
2900	5.39086	5.31692	4.73773
3000	5.41037	5.33022	4.73695
3100	5.43376	5.32583	4.74454
3200	5.41453	5.32746	4.73053
3300	5.42386	5.32344	4.76192
3400	5.4295	5.30953	4.75939
3500	5.41424	5.32037	4.72158
3600	5.41247	5.3295	4.72463
3700	5.44757	5.32131	4.73635
3800	5.43594	5.31365	4.72491
3900	5.43945	5.32856	4.77372
4000	5.45233	5.33388	4.75133
4100	5.47164	5.33103	4.75284
4200	5.45673	5.3264	4.74111
4300	5.45549	5.32271	4.76976
4400	5.44253	5.34069	4.73749
4500	5.43176	5.34567	4.77584
4600	5.42141	5.31549	4.74473
4700	5.41812	5.31311	4.74495
4800	5.43553	5.29539	4.7316
4900	5.43441	5.31502	4.75192
5000	5.45352	5.30641	4.71939
5100	5.45191	5.30416	4.69752
5200	5.43981	5.31523	4.72371
5300	5.4247	5.31326	4.73069
5400	5.40459	5.32048	4.73936
5500	5.4409	5.31664	4.75692
5600	5.43718	5.29033	4.74266
5700	5.41887	5.30301	4.7437
5800	5.43494	5.31457	4.73157
5900	5.43025	5.30314	4.72052
6000	5.44768	5.29229	4.72368
6100	5.44906	5.30529	4.72751
6200	5.42784	5.3083	4.72578
6300	5.43845	5.31008	4.71582
6400	5.44788	5.31343	4.73596
6500	5.40452	5.31362	4.72112
6600	5.4166	5.32445	4.74234
6700	5.42955	5.32941	4.7373
6800	5.40979	5.3192	4.72289
6900	5.40625	5.31087	4.72002
7000	5.43174	5.31319	4.72837
7100	5.41808	5.3133	4.70355
7200	5.38927	5.29709	4.69887
7300	5.38465	5.31023	4.7143
7400	5.4078	5.30772	4.73626
7500	5.38348	5.31086	4.70953
7600	5.39461	5.30572	4.69643
7700	5.34737	5.29425	4.70088
7800	5.36795	5.31297	4.72073
7900	5.36513	5.32246	4.71624
8000	5.34978	5.32484	4.70571
8100	5.35235	5.32341	4.71115
8200	5.36751	5.32537	4.6962
8300	5.33902	5.32173	4.69232
8400	5.3485	5.30881	4.71294
8500	5.35914	5.30425	4.72574
8600	5.34321	5.31104	4.70493
8700	5.36835	5.30647	4.70354
8800	5.34843	5.31365	4.68532
8900	5.37175	5.32523	4.70048
9000	5.35308	5.30821	4.70013
9100	5.36847	5.32524	4.7106
9200	5.38625	5.32275	4.67766
9300	5.37292	5.33312	4.68152
9400	5.33764	5.32906	4.70599
9500	5.36226	5.32371	4.68927
9600	5.34498	5.31679	4.68153
9700	5.35155	5.32385	4.71477
9800	5.35715	5.3174	4.7304
9900	5.35182	5.32343	4.73754
10000	5.34778	5.31938	4.73116
10100	5.35848	5.33789	4.71482
10200	5.3431	5.33519	4.67925
10300	5.36786	5.32417	4.68879
10400	5.37361	5.32498	4.66695
10500	5.35266	5.32999	4.67623
10600	5.35756	5.31866	4.6946
10700	5.37357	5.31196	4.69391
10800	5.37368	5.31554	4.68765
10900	5.35677	5.31741	4.68289
11000	5.38512	5.32037	4.72658
11100	5.36121	5.31984	4.70476
11200	5.38607	5.31882	4.72424
11300	5.3629	5.32616	4.72867
11400	5.37523	5.32784	4.71116
11500	5.39561	5.32943	4.69153
11600	5.3799	5.33059	4.70917
11700	5.3879	5.34315	4.71276
11800	5.38016	5.34297	4.70673
11900	5.39342	5.33997	4.70247
12000	5.37595	5.35201	4.71157
12100	5.38306	5.33807	4.70403
12200	5.38892	5.34061	4.70375
12300	5.3912	5.34448	4.71041
12400	5.37614	5.35483	4.70514
12500	5.39142	5.36017	4.68806
12600	5.37103	5.35493	4.70069
12700	5.37205	5.37454	4.72868
12800	5.33817	5.35247	4.70549
12900	5.34607	5.34566	4.69447
13000	5.35168	5.34059	4.70154
13100	5.34673	5.32995	4.69004
13200	5.32904	5.33701	4.6952
13300	5.3258	5.33849	4.68295
13400	5.3579	5.32106	4.68263
13500	5.33117	5.32981	4.6951
13600	5.35831	5.33911	4.70976
13700	5.34261	5.34093	4.71816
13800	5.34762	5.33741	4.69247
13900	5.37159	5.36882	4.69725
14000	5.35501	5.36745	4.71425
14100	5.36473	5.35201	4.69523
14200	5.36979	5.36608	4.71728
14300	5.35387	5.34055	4.7191
14400	5.38374	5.3303	4.71156
14500	5.36489	5.34754	4.70242
14600	5.37572	5.37121	4.72475
14700	5.38381	5.36588	4.72727
14800	5.36402	5.3566	4.69018
14900	5.35937	5.33926	4.71354
15000	5.36421	5.34213	4.71117
15100	5.3764	5.33373	4.70866
15200	5.35717	5.34814	4.69999
15300	5.34588	5.34088	4.68092
15400	5.35156	5.33891	4.68407
15500	5.34667	5.3374	4.7037
15600	5.33911	5.34054	4.70524
15700	5.34496	5.33976	4.71388
15800	5.35217	5.34939	4.7019
15900	5.34953	5.35089	4.70741
16000	5.33575	5.3472	4.71997
16100	5.3387	5.34132	4.73391
16200	5.34614	5.35105	4.73136
16300	5.33266	5.34299	4.72742
16400	5.31668	5.35055	4.74018
16500	5.32148	5.3385	4.71927
16600	5.31447	5.33603	4.72978
16700	5.33312	5.342	4.70529
16800	5.34017	5.33885	4.70758
16900	5.3186	5.32899	4.72742
17000	5.33442	5.32317	4.6815
17100	5.32111	5.31791	4.68037
17200	5.34928	5.32135	4.68551
17300	5.33737	5.31324	4.70061
17400	5.35018	5.31595	4.70329
17500	5.34223	5.32236	4.69777
17600	5.3443	5.31046	4.69964
17700	5.35294	5.32177	4.68697
17800	5.35623	5.33036	4.69114
17900	5.35587	5.32592	4.69385
18000	5.33114	5.3285	4.68777
18100	5.34247	5.33138	4.6781
18200	5.33781	5.33285	4.67803
18300	5.33472	5.32782	4.66849
18400	5.33744	5.3277	4.65959
18500	5.3544	5.3227	4.67105
18600	5.33265	5.3279	4.66214
18700	5.32102	5.3165	4.66921
18800	5.33144	5.31709	4.69225
18900	5.31233	5.32851	4.70643
19000	5.31818	5.33156	4.69333
19100	5.30699	5.33629	4.69882
19200	5.33314	5.32092	4.69494
19300	5.31687	5.32729	4.68483
19400	5.33891	5.32345	4.69927
19500	5.34869	5.33244	4.6691
19600	5.35078	5.32784	4.68214
19700	5.33438	5.30997	4.71366
19800	5.35811	5.32673	4.68488
19900	5.35602	5.31141	4.6686
20000	5.34378	5.33297	4.65846
20100	5.3506	5.32461	4.71387
20200	5.34124	5.32377	4.68994
20300	5.32696	5.33202	4.64813
20400	5.34674	5.33877	4.68099
20500	5.33671	5.35271	4.66589
20600	5.34497	5.33838	4.67369
20700	5.34572	5.35654	4.66272
20800	5.31669	5.34889	4.67329
20900	5.30469	5.3364	4.68657
21000	5.31785	5.33569	4.68512
21100	5.30458	5.32998	4.67706
21200	5.30258	5.33763	4.68302
21300	5.30711	5.3453	4.6826
21400	5.29724	5.35416	4.66754
21500	5.30603	5.36391	4.67762
21600	5.30138	5.34968	4.67707
21700	5.33064	5.34704	4.69617
21800	5.32044	5.35647	4.65699
21900	5.32172	5.36794	4.68219
22000	5.30546	5.35447	4.68385
22100	5.32257	5.34705	4.69048
22200	5.32142	5.34478	4.69123
22300	5.3104	5.33723	4.68857
22400	5.30346	5.37162	4.69497
22500	5.31066	5.37564	4.68302
22600	5.32805	5.37482	4.71019
22700	5.32491	5.37732	4.70276
22800	5.33986	5.36821	4.68318
22900	5.34298	5.36893	4.70669
23000	5.32426	5.37662	4.68443
23100	5.33392	5.37141	4.6818
23200	5.31464	5.36614	4.70311
23300	5.30912	5.36191	4.69567
23400	5.29734	5.36905	4.71678
23500	5.31124	5.37127	4.7121
23600	5.29796	5.38299	4.70375
23700	5.298	5.36295	4.70085
23800	5.29826	5.36676	4.70956
23900	5.31519	5.37213	4.68917
24000	5.32158	5.37496	4.70477
24100	5.30399	5.36256	4.6976
24200	5.29651	5.35311	4.71275
24300	5.30766	5.35442	4.70445
24400	5.34018	5.3439	4.70166
24500	5.31692	5.34346	4.70387
24600	5.32652	5.35201	4.69407
24700	5.34218	5.35093	4.69835
24800	5.33209	5.34797	4.68975
24900	5.32739	5.34651	4.69637
25000	5.32214	5.34322	4.70489
25100	5.35968	5.33827	4.70094
25200	5.31933	5.3453	4.6919
25300	5.32068	5.35335	4.71162
25400	5.32766	5.36199	4.67434
25500	5.32277	5.3679	4.69123
25600	5.33317	5.37124	4.71799
25700	5.32311	5.38272	4.69551
25800	5.31357	5.38206	4.69403
25900	5.30704	5.38416	4.67201
26000	5.31833	5.36331	4.69506
26100	5.35391	5.35808	4.69005
26200	5.33104	5.35301	4.69761
26300	5.35351	5.34439	4.68753
26400	5.3689	5.33969	4.67325
26500	5.34903	5.32161	4.69976
26600	5.34383	5.33711	4.68461
26700	5.34262	5.3279	4.70972
26800	5.33837	5.3271	4.6895
26900	5.35106	5.3316	4.70511
27000	5.33563	5.32924	4.72312
27100	5.36758	5.33299	4.70167
27200	5.37499	5.33753	4.7142
27300	5.37258	5.35046	4.72311
27400	5.36687	5.3427	4.71859
27500	5.35548	5.33427	4.7161
27600	5.33569	5.32996	4.72154
27700	5.34422	5.33017	4.74022
27800	5.36925	5.3494	4.72791
27900	5.35325	5.33694	4.72918
28000	5.34542	5.33947	4.72747
28100	5.35111	5.34965	4.70158
28200	5.34635	5.34516	4.71376
28300	5.38222	5.34089	4.73715
28400	5.3744	5.35073	4.71877
28500	5.37159	5.3403	4.70266
28600	5.37742	5.35133	4.73369
28700	5.38769	5.33485	4.73326
28800	5.39977	5.34348	4.75621
28900	5.38193	5.34138	4.72944
29000	5.3877	5.33786	4.71377
29100	5.39018	5.35466	4.71076
29200	5.36623	5.34625	4.7058
29300	5.35378	5.35974	4.7032
29400	5.32344	5.33888	4.70526
29500	5.33951	5.33849	4.69224
29600	5.35868	5.34457	4.67894
29700	5.36218	5.35214	4.67861
29800	5.37943	5.34247	4.70305
29900	5.35938	5.35106	4.70918
30000	5.35425	5.35422	4.69404
30100	5.36815	5.34462	4.71338
30200	5.32136	5.34258	4.69568
30300	5.30463	5.33608	4.70573
30400	5.29322	5.34104	4.69824
30500	5.303	5.34722	4.67736
30600	5.31288	5.3277	4.68726
30700	5.3051	5.34118	4.70324
30800	5.32392	5.33577	4.7137
30900	5.32535	5.34263	4.72997
31000	5.32564	5.34239	4.70876
31100	5.32293	5.3595	4.72055
31200	5.3217	5.36486	4.72477
31300	5.30215	5.35182	4.70554
31400	5.31159	5.35872	4.72487
31500	5.29539	5.35779	4.69707
31600	5.32028	5.36385	4.72916
31700	5.34546	5.35006	4.72349
31800	5.35366	5.36504	4.71378
31900	5.32048	5.34503	4.72447
32000	5.30674	5.34436	4.71725
32100	5.28643	5.3534	4.70862
32200	5.30646	5.34366	4.71219
32300	5.33474	5.36244	4.71197
32400	5.34444	5.34421	4.70337
32500	5.32595	5.35653	4.69086
32600	5.32899	5.34003	4.70548
32700	5.31075	5.3476	4.70969
32800	5.33662	5.35438	4.71285
32900	5.34392	5.36472	4.68396
33000	5.34634	5.35665	4.70399
33100	5.3639	5.36045	4.70105
33200	5.3426	5.36786	4.69772
33300	5.35541	5.34784	4.70254
33400	5.32768	5.34762	4.66882
33500	5.31499	5.36288	4.67941
33600	5.31837	5.35631	4.67454
33700	5.32915	5.34186	4.67885
33800	5.34867	5.34032	4.6872
33900	5.35753	5.35173	4.68195
34000	5.36311	5.36369	4.66807
34100	5.36006	5.37229	4.67517
34200	5.38532	5.37438	4.66736
34300	5.3331	5.3759	4.67391
34400	5.35267	5.38546	4.66975
34500	5.36937	5.37672	4.67859
34600	5.34487	5.36806	4.678
34700	5.32012	5.37826	4.66328
34800	5.31552	5.36566	4.6666
34900	5.34482	5.36444	4.69713
35000	5.32353	5.35949	4.67524
35100	5.33922	5.35093	4.64887
35200	5.31715	5.35572	4.64537
35300	5.3267	5.35469	4.67394
35400	5.34945	5.35463	4.68393
35500	5.35058	5.33291	4.67666
35600	5.34602	5.33155	4.66448
35700	5.34097	5.3367	4.65581
35800	5.33943	5.34309	4.65574
35900	5.32027	5.34982	4.66019
36000	5.33775	5.36369	4.66524
36100	5.32083	5.36274	4.65789
36200	5.35557	5.3582	4.63415
36300	5.36709	5.36921	4.65055
36400	5.33827	5.35908	4.66577
36500	5.32181	5.36687	4.66095
36600	5.3292	5.37871	4.65665
36700	5.3251	5.37815	4.6817
36800	5.31008	5.37667	4.66035
36900	5.29262	5.383	4.66995
37000	5.31689	5.38692	4.68024
37100	5.31314	5.39506	4.68313
37200	5.30765	5.38212	4.67398
37300	5.32215	5.39242	4.66346
37400	5.29385	5.37675	4.65346
37500	5.29402	5.37681	4.67019
37600	5.29293	5.36081	4.66874
37700	5.28998	5.37191	4.67234
37800	5.26715	5.36722	4.68768
37900	5.29052	5.36511	4.6863
38000	5.28232	5.36563	4.67334
38100	5.27516	5.35525	4.68935
38200	5.29195	5.36174	4.67709
38300	5.29337	5.36516	4.67826
38400	5.27609	5.36277	4.68496
38500	5.28477	5.38475	4.68684
38600	5.27645	5.37438	4.66931
38700	5.26754	5.3935	4.67826
38800	5.2736	5.37258	4.67007
38900	5.26775	5.38464	4.66744
39000	5.29197	5.38231	4.66488
39100	5.26611	5.37321	4.66169
39200	5.25224	5.3868	4.67511
39300	5.24056	5.3708	4.65998
39400	5.27374	5.38546	4.64312
39500	5.26891	5.4009	4.65978
39600	5.27019	5.39834	4.67549
39700	5.27262	5.40812	4.68051
39800	5.25926	5.41522	4.68673
39900	5.24347	5.39466	4.68609
40000	5.26079	5.38321	4.70401
40100	5.2483	5.37652	4.71244
40200	5.24907	5.39696	4.68336
40300	5.26037	5.38588	4.67811
40400	5.28751	5.39673	4.6763
40500	5.26753	5.39152	4.68788
40600	5.26711	5.38399	4.66713
40700	5.26874	5.38482	4.67634
40800	5.31503	5.37649	4.69485
40900	5.29735	5.3842	4.68676
41000	5.35495	5.37795	4.66549
41100	5.31602	5.37771	4.68399
41200	5.29423	5.38807	4.65959
41300	5.30506	5.37277	4.65111
41400	5.31482	5.39546	4.65258
41500	5.32814	5.38878	4.66322
41600	5.34395	5.38669	4.66104
41700	5.30336	5.37541	4.66212
41800	5.34739	5.40731	4.67052
41900	5.33896	5.40765	4.66084
42000	5.31771	5.40374	4.65539
42100	5.31207	5.37952	4.66554
42200	5.32029	5.38144	4.64148
42300	5.33703	5.38733	4.67723
42400	5.34832	5.38799	4.67515
42500	5.32533	5.37375	4.66379
42600	5.32987	5.36871	4.65442
42700	5.31517	5.37082	4.66582
42800	5.2986	5.36632	4.66861
42900	5.30666	5.36395	4.68226
43000	5.32302	5.36709	4.67252
43100	5.34536	5.35796	4.66265
43200	5.34816	5.37612	4.68914
43300	5.32812	5.37483	4.69693
43400	5.34603	5.38172	4.69264
43500	5.3343	5.37587	4.65978
43600	5.328	5.37188	4.71564
43700	5.36101	5.36078	4.68162
43800	5.34792	5.3757	4.71018
43900	5.34363	5.36922	4.7072
44000	5.36978	5.3627	4.70314
44100	5.36785	5.34915	4.68431
44200	5.36691	5.34865	4.7
44300	5.34372	5.35649	4.68765
44400	5.34023	5.3598	4.68237
44500	5.33825	5.35673	4.68415
44600	5.34875	5.36086	4.68443
44700	5.33791	5.36457	4.66251
44800	5.33075	5.36019	4.6568
44900	5.32417	5.37344	4.6345
45000	5.35186	5.37195	4.66052
45100	5.35388	5.37465	4.68108
45200	5.38406	5.34675	4.66816
45300	5.37141	5.35891	4.66457
45400	5.35245	5.3656	4.66118
45500	5.35782	5.3682	4.64069
45600	5.36095	5.35483	4.63884
45700	5.35335	5.37446	4.62434
45800	5.3664	5.36513	4.63897
45900	5.35353	5.36491	4.64764
46000	5.37827	5.37266	4.66112
46100	5.37702	5.36809	4.65414
46200	5.39066	5.37481	4.6395
46300	5.37424	5.3821	4.66486
46400	5.37416	5.3876	4.66729
46500	5.39085	5.3864	4.68002
46600	5.37094	5.37947	4.66928
46700	5.3511	5.38685	4.67836
46800	5.35779	5.38902	4.66839
46900	5.32428	5.39334	4.68522
47000	5.36181	5.38927	4.69886
47100	5.34816	5.38387	4.68039
47200	5.36164	5.36859	4.65899
47300	5.34714	5.37409	4.68691
47400	5.32199	5.37275	4.67308
47500	5.3493	5.3793	4.65466
47600	5.3425	5.37934	4.66009
47700	5.32654	5.37441	4.64836
47800	5.32264	5.36729	4.66145
47900	5.3353	5.37132	4.65179
48000	5.37964	5.36768	4.68936
48100	5.35144	5.3924	4.67414
48200	5.37151	5.38696	4.66814
48300	5.37059	5.39127	4.68613
48400	5.40101	5.3941	4.65764
48500	5.39971	5.40335	4.66551
48600	5.39258	5.39161	4.66238
48700	5.41382	5.38946	4.64536
48800	5.41358	5.39758	4.67504
48900	5.40916	5.38005	4.6619
49000	5.38523	5.39312	4.67997
49100	5.40717	5.39948	4.68012
49200	5.38519	5.39063	4.66339
49300	5.39645	5.38211	4.65611
49400	5.37929	5.38216	4.66279
49500	5.38469	5.38063	4.64823
49600	5.37549	5.37351	4.65946
49700	5.38392	5.36996	4.67095
49800	5.37386	5.38595	4.64026
49900	5.37827	5.37588	4.65966
50000	5.37723	5.35954	4.63159
50100	5.37194	5.36903	4.63076
50200	5.38661	5.3789	4.6147
50300	5.40043	5.37713	4.62976
50400	5.38368	5.39644	4.63978
50500	5.40233	5.38944	4.62914
50600	5.3912	5.39748	4.63339
50700	5.4048	5.40504	4.64274
50800	5.37808	5.39607	4.64562
50900	5.37306	5.40701	4.63968
51000	5.37141	5.40618	4.65531
51100	5.3755	5.39776	4.65546
51200	5.3712	5.40341	4.62936
51300	5.38238	5.39832	4.64097
51400	5.37369	5.40889	4.65069
51500	5.38265	5.41035	4.64772
51600	5.37835	5.41082	4.65041
51700	5.37881	5.4107	4.64106
51800	5.36821	5.41101	4.64767
51900	5.3896	5.39849	4.63471
52000	5.38389	5.39224	4.66171
52100	5.40855	5.39345	4.66234
52200	5.40181	5.38882	4.66726
52300	5.39236	5.40927	4.64552
52400	5.38891	5.42079	4.65477
52500	5.37924	5.41219	4.66283
52600	5.39383	5.42553	4.65206
52700	5.40315	5.41827	4.65864
52800	5.4093	5.40696	4.65329
52900	5.40364	5.40262	4.67396
53000	5.3897	5.41295	4.6723
53100	5.37069	5.4225	4.66761
53200	5.38751	5.41491	4.6571
53300	5.38248	5.41348	4.66362
53400	5.3948	5.4041	4.66519
53500	5.39504	5.39233	4.6829
53600	5.40967	5.4007	4.66972
53700	5.40944	5.38926	4.65702
53800	5.36874	5.38742	4.65366
53900	5.37971	5.39567	4.65659
54000	5.39093	5.41156	4.64011
54100	5.3659	5.40306	4.64351
54200	5.35349	5.39947	4.65503
54300	5.36454	5.39982	4.67838
54400	5.36041	5.41413	4.65404
54500	5.37555	5.41844	4.66338
54600	5.38516	5.42583	4.65017
54700	5.39249	5.41287	4.63426
54800	5.41372	5.42201	4.62438
54900	5.4157	5.42086	4.64773
55000	5.38113	5.42928	4.6386
55100	5.38926	5.41825	4.61917
55200	5.38959	5.42532	4.65296
55300	5.38545	5.41463	4.65209
55400	5.39489	5.41557	4.65965
55500	5.36362	5.41428	4.64964
55600	5.3672	5.4102	4.64974
55700	5.3761	5.4139	4.63037
55800	5.39898	5.40862	4.63866
55900	5.3764	5.41769	4.64173
56000	5.3533	5.42563	4.64103
56100	5.37668	5.41702	4.63013
56200	5.38527	5.43338	4.62649
56300	5.37171	5.42554	4.64987
56400	5.39516	5.42647	4.65173
56500	5.38388	5.43124	4.65216
56600	5.4157	5.4344	4.66392
56700	5.40312	5.42358	4.65986
56800	5.38486	5.41206	4.67136
56900	5.37666	5.41753	4.67286
57000	5.36356	5.41656	4.67134
57100	5.38315	5.40829	4.68879
57200	5.38133	5.40625	4.66193
57300	5.39756	5.42062	4.65063
57400	5.37544	5.42161	4.66306
57500	5.37754	5.43505	4.64368
57600	5.38733	5.43219	4.63933
57700	5.38419	5.43936	4.63718
57800	5.38291	5.43588	4.64913
57900	5.38064	5.42226	4.67028
58000	5.3781	5.43033	4.67416
58100	5.36398	5.43412	4.68724
58200	5.37934	5.43575	4.65814
58300	5.37173	5.42552	4.66909
58400	5.35883	5.41454	4.69253
58500	5.38167	5.42912	4.66908
58600	5.36054	5.42643	4.66105
58700	5.3882	5.43645	4.66008
58800	5.37263	5.43568	4.67019
58900	5.37361	5.44675	4.673
59000	5.36189	5.42018	4.65141
59100	5.38658	5.43688	4.6495
59200	5.37788	5.4357	4.65846
59300	5.37495	5.43271	4.65096
59400	5.39954	5.42936	4.6809
59500	5.36723	5.44006	4.63159
59600	5.36653	5.43734	4.61608
59700	5.36895	5.43712	4.62486
59800	5.35648	5.45878	4.63037
59900	5.38019	5.44296	4.62935
60000	5.35865	5.43129	4.65328
60100	5.37646	5.41169	4.61861
60200	5.33923	5.42139	4.64187
60300	5.34109	5.41677	4.62076
60400	5.32585	5.40159	4.62544
60500	5.36887	5.42767	4.63177
60600	5.36942	5.41368	4.62064
60700	5.34407	5.41449	4.62889
60800	5.3446	5.42037	4.64322
60900	5.35126	5.40522	4.62266
61000	5.34812	5.39633	4.64162
61100	5.33368	5.39403	4.6331
61200	5.36597	5.40834	4.62928
61300	5.3737	5.40763	4.65484
61400	5.36365	5.39959	4.64983
61500	5.35427	5.38196	4.6269
61600	5.36253	5.36912	4.65317
61700	5.37345	5.39472	4.63043
61800	5.36618	5.39912	4.61774
61900	5.36317	5.37474	4.60813
62000	5.38028	5.37758	4.6131
62100	5.39754	5.38693	4.60344
62200	5.39283	5.40441	4.61519
62300	5.40372	5.39216	4.64789
62400	5.41626	5.39513	4.63382
62500	5.38966	5.39627	4.65163
62600	5.40252	5.41097	4.64676
62700	5.41252	5.39754	4.65156
62800	5.36665	5.39171	4.64755
62900	5.36263	5.39476	4.62657
63000	5.37774	5.38804	4.6313
63100	5.37945	5.37287	4.62653
63200	5.40138	5.37077	4.66102
63300	5.37742	5.36703	4.65912
63400	5.38182	5.36962	4.65725
63500	5.37395	5.36966	4.64469
63600	5.37861	5.37507	4.66371
63700	5.3961	5.36141	4.67024
63800	5.39052	5.3549	4.6661
63900	5.38532	5.3564	4.68326
64000	5.37421	5.36014	4.65221
64100	5.37993	5.3683	4.66091
64200	5.39797	5.34605	4.66369
64300	5.36717	5.35135	4.64109
64400	5.39572	5.36302	4.64401
64500	5.3632	5.37379	4.64539
64600	5.40866	5.37519	4.62675
64700	5.38131	5.37709	4.64426
64800	5.39543	5.37016	4.63171
64900	5.39351	5.38244	4.65666
65000	5.41537	5.37158	4.63674
65100	5.40316	5.36073	4.63044
65200	5.41321	5.37354	4.65179
65300	5.42753	5.38005	4.62817
65400	5.4226	5.38039	4.63849
65500	5.41462	5.39347	4.62932
65600	5.40914	5.38387	4.62833
65700	5.43629	5.37479	4.66054
65800	5.39818	5.36235	4.63064
65900	5.4135	5.36827	4.65876
66000	5.40954	5.38231	4.63342
66100	5.40001	5.39459	4.63176
66200	5.4194	5.3927	4.64661
66300	5.40354	5.40138	4.6439
66400	5.38616	5.4009	4.62367
66500	5.40024	5.4127	4.63938
66600	5.40862	5.41478	4.61194
66700	5.41105	5.41413	4.64107
66800	5.40059	5.40852	4.66053
66900	5.41989	5.41575	4.6523
67000	5.3968	5.39599	4.66379
67100	5.40401	5.40488	4.66646
67200	5.39543	5.37447	4.65664
67300	5.40395	5.38714	4.65964
67400	5.42746	5.39105	4.65266
67500	5.39167	5.3944	4.63124
67600	5.40115	5.38739	4.63624
67700	5.37506	5.38182	4.61949
67800	5.38005	5.3886	4.65992
67900	5.39303	5.39903	4.64824
68000	5.39336	5.40315	4.64485
68100	5.39819	5.40846	4.66638
68200	5.39693	5.39818	4.65396
68300	5.38905	5.39791	4.64363
68400	5.39531	5.4055	4.64538
68500	5.40006	5.40709	4.63427
68600	5.37091	5.37947	4.62715
68700	5.37149	5.39656	4.62028
68800	5.36167	5.37526	4.61756
68900	5.40465	5.39244	4.63262
69000	5.41007	5.38199	4.65258
69100	5.43374	5.37953	4.62701
69200	5.44891	5.37429	4.62474
69300	5.44251	5.38479	4.63917
69400	5.45419	5.40393	4.64649
69500	5.43083	5.39217	4.62933
69600	5.43601	5.39067	4.63766
69700	5.42779	5.39123	4.62802
69800	5.46261	5.39466	4.63653
69900	5.42944	5.39919	4.63
70000	5.41556	5.39283	4.64805
70100	5.40813	5.37756	4.62709
70200	5.43042	5.37262	4.62201
70300	5.43664	5.38011	4.63038
70400	5.43017	5.38871	4.61646
70500	5.44484	5.38196	4.64004
70600	5.45155	5.37241	4.63943
70700	5.42709	5.38322	4.66229
70800	5.42755	5.37871	4.64451
70900	5.42838	5.37766	4.64025
71000	5.44119	5.36671	4.64176
71100	5.45425	5.37643	4.63398
71200	5.44768	5.36103	4.62598
71300	5.44317	5.36098	4.6439
71400	5.43078	5.36114	4.64292
71500	5.42483	5.37153	4.65272
71600	5.40798	5.39039	4.64034
71700	5.41605	5.3816	4.64295
71800	5.40456	5.38389	4.64729
71900	5.41589	5.39672	4.65324
72000	5.40337	5.3959	4.65869
72100	5.3949	5.39002	4.68122
72200	5.39239	5.39734	4.6624
72300	5.41088	5.39621	4.66846
72400	5.41205	5.383	4.6759
72500	5.40274	5.39982	4.66107
72600	5.42211	5.39971	4.67492
72700	5.41046	5.37783	4.64766
72800	5.39959	5.39104	4.65501
72900	5.36011	5.39476	4.68638
73000	5.37646	5.37868	4.68578
73100	5.39036	5.37194	4.62959
73200	5.41569	5.38908	4.6504
73300	5.41777	5.39661	4.66153
73400	5.43687	5.40832	4.66111
73500	5.44566	5.40145	4.64428
73600	5.41872	5.40416	4.65775
73700	5.39811	5.4174	4.63621
73800	5.41547	5.40515	4.63812
73900	5.42851	5.39231	4.63604
74000	5.40758	5.40432	4.63483
74100	5.41775	5.40135	4.6409
74200	5.41631	5.37622	4.64553
74300	5.38619	5.3842	4.66097
74400	5.39586	5.38853	4.66724
74500	5.39835	5.4083	4.66389
74600	5.41139	5.4163	4.64702
74700	5.41136	5.42232	4.63711
74800	5.40875	5.41251	4.63588
74900	5.3947	5.4172	4.62764
75000	5.42241	5.41098	4.64488
75100	5.40935	5.40022	4.6081
75200	5.4207	5.38915	4.62144
75300	5.40238	5.40169	4.63444
75400	5.39592	5.39579	4.61358
75500	5.39306	5.40196	4.62103
75600	5.39498	5.41786	4.62763
75700	5.39186	5.40379	4.63356
75800	5.40322	5.4001	4.61823
75900	5.40973	5.39899	4.64369
76000	5.42827	5.41984	4.67268
76100	5.41724	5.40789	4.6586
76200	5.39815	5.4026	4.62876
76300	5.39901	5.42114	4.64022
76400	5.3816	5.41341	4.6225
76500	5.38947	5.43236	4.64902
76600	5.38184	5.40637	4.65078
76700	5.3848	5.39668	4.64853
76800	5.38989	5.40368	4.65169
76900	5.38027	5.39889	4.65032
77000	5.3613	5.38454	4.67141
77100	5.38799	5.3907	4.64407
77200	5.37645	5.40129	4.64837
77300	5.35473	5.41466	4.6571
77400	5.35623	5.42008	4.65994
77500	5.35356	5.4101	4.64106
77600	5.39556	5.40076	4.6235
77700	5.37914	5.3835	4.62531
77800	5.38357	5.39014	4.63007
77900	5.40401	5.38397	4.66341
78000	5.38563	5.39922	4.64585
78100	5.38861	5.3916	4.65821
78200	5.38307	5.39971	4.65595
78300	5.40021	5.40287	4.6499
78400	5.40266	5.41075	4.66811
78500	5.39377	5.40151	4.65552
78600	5.4099	5.40468	4.62801
78700	5.39504	5.41045	4.61864
78800	5.38529	5.39555	4.65147
78900	5.39569	5.39853	4.62993
79000	5.41123	5.39146	4.63177
79100	5.4176	5.39698	4.63689
79200	5.40196	5.39731	4.64854
79300	5.41876	5.39101	4.64987
79400	5.38756	5.38551	4.65174
79500	5.39621	5.37732	4.63923
79600	5.39583	5.38302	4.63602
79700	5.36259	5.39627	4.67901
79800	5.37454	5.38509	4.64127
79900	5.36696	5.38272	4.63854
80000	5.39365	5.37914	4.65071
80100	5.37191	5.38867	4.63781
80200	5.34797	5.38178	4.63793
80300	5.38935	5.38345	4.63909
80400	5.38764	5.39241	4.62621
80500	5.37675	5.39552	4.63138
80600	5.37479	5.38027	4.63557
80700	5.35748	5.383	4.64037
80800	5.35722	5.39212	4.63966
80900	5.33898	5.39348	4.67089
81000	5.36024	5.39241	4.67428
81100	5.34434	5.39702	4.67899
81200	5.36345	5.3846	4.67153
81300	5.35708	5.38211	4.67756
81400	5.36509	5.38348	4.67586
81500	5.35786	5.38119	4.66844
81600	5.34155	5.38541	4.65682
81700	5.35321	5.38504	4.68188
81800	5.35111	5.37909	4.6723
81900	5.36319	5.37129	4.68309
82000	5.37065	5.3788	4.68513
82100	5.34349	5.37467	4.67292
82200	5.34341	5.38572	4.65689
82300	5.36908	5.38347	4.66459
82400	5.3517	5.39084	4.65555
82500	5.34439	5.39194	4.65735
82600	5.32199	5.39046	4.66734
82700	5.33204	5.36568	4.65526
82800	5.3301	5.36485	4.64975
82900	5.31031	5.38482	4.64946
83000	5.31105	5.38377	4.66105
83100	5.31897	5.38565	4.65566
83200	5.32829	5.39058	4.66384
83300	5.31534	5.39596	4.65322
83400	5.33311	5.39198	4.63435
83500	5.34675	5.38199	4.62481
83600	5.3422	5.39056	4.65107
83700	5.33902	5.38085	4.64408
83800	5.32799	5.38435	4.66269
83900	5.3296	5.38255	4.64959
84000	5.3097	5.38817	4.64375
84100	5.32147	5.39699	4.64686
84200	5.3537	5.38814	4.63959
84300	5.35352	5.37985	4.6394
84400	5.36747	5.39393	4.6498
84500	5.35523	5.38919	4.64942
84600	5.35295	5.38949	4.64494
84700	5.32917	5.3824	4.63476
84800	5.34554	5.38233	4.64834
84900	5.35043	5.36566	4.62653
85000	5.34726	5.37294	4.60939
85100	5.36043	5.39004	4.60459
85200	5.35223	5.39548	4.62824
85300	5.34974	5.38346	4.63598
85400	5.37992	5.39292	4.63992
85500	5.36479	5.40026	4.64253
85600	5.3744	5.40682	4.6209
85700	5.33706	5.38722	4.63152
85800	5.3501	5.3979	4.641
85900	5.34339	5.38994	4.6721
86000	5.33314	5.40822	4.66281
86100	5.33716	5.40683	4.64628
86200	5.32207	5.40057	4.6679
86300	5.26744	5.41602	4.64239
86400	5.33559	5.41972	4.63455
86500	5.32999	5.40975	4.62619
86600	5.34902	5.40857	4.64895
86700	5.3204	5.41448	4.66758
86800	5.31926	5.41306	4.65575
86900	5.33093	5.42479	4.65048
87000	5.3391	5.43833	4.64623
87100	5.3428	5.43156	4.64095
87200	5.32709	5.42718	4.66716
87300	5.32856	5.43492	4.65958
87400	5.33913	5.42936	4.66859
87500	5.3198	5.43053	4.65465
87600	5.32004	5.43686	4.65776
87700	5.36447	5.41541	4.64732
87800	5.35851	5.42758	4.64312
87900	5.36645	5.42342	4.6271
88000	5.36275	5.41952	4.62678
88100	5.35844	5.42856	4.62746
88200	5.35813	5.41966	4.61443
88300	5.39134	5.41976	4.61042
88400	5.37011	5.41243	4.64159
88500	5.38634	5.41167	4.63659
88600	5.3401	5.4126	4.63827
88700	5.37197	5.4039	4.65048
88800	5.36492	5.41081	4.62533
88900	5.36994	5.4108	4.63652
89000	5.38941	5.4065	4.62915
89100	5.39002	5.40908	4.64761
89200	5.35913	5.40491	4.63919
89300	5.36824	5.40395	4.64494
89400	5.35863	5.41084	4.64193
89500	5.37815	5.41263	4.63345
89600	5.38433	5.42016	4.64877
89700	5.39593	5.41676	4.64728
89800	5.37506	5.43252	4.63507
89900	5.36312	5.42526	4.61245
90000	5.38973	5.43824	4.64221
90100	5.36512	5.43765	4.62215
90200	5.35226	5.43294	4.63494
90300	5.347	5.42732	4.62164
90400	5.35724	5.43314	4.63136
90500	5.32131	5.43093	4.63487
90600	5.3315	5.43012	4.64883
90700	5.29456	5.43427	4.62618
90800	5.31997	5.43542	4.6432
90900	5.32439	5.42734	4.6193
91000	5.33914	5.42028	4.62287
91100	5.36071	5.4246	4.60307
91200	5.35025	5.42446	4.6163
91300	5.35077	5.42329	4.61384
91400	5.36483	5.43352	4.6308
91500	5.39351	5.4315	4.62481
91600	5.36334	5.43585	4.63909
91700	5.35842	5.43651	4.64283
91800	5.34909	5.43265	4.66527
91900	5.33675	5.42018	4.62649
92000	5.3288	5.42725	4.64087
92100	5.33691	5.42743	4.66151
92200	5.34036	5.42442	4.62547
92300	5.38128	5.43136	4.64751
92400	5.37363	5.41629	4.62031
92500	5.36581	5.43151	4.61197
92600	5.34931	5.43306	4.61637
92700	5.35455	5.43541	4.62607
92800	5.3774	5.41696	4.61982
92900	5.34595	5.4229	4.6311
93000	5.36654	5.43546	4.6459
93100	5.33961	5.42901	4.62584
93200	5.34835	5.4207	4.64294
93300	5.36885	5.42509	4.65415
93400	5.38164	5.44362	4.63632
93500	5.37393	5.44553	4.62004
93600	5.33472	5.45517	4.6164
93700	5.33981	5.45681	4.63971
93800	5.34088	5.4719	4.6208
93900	5.34486	5.4593	4.63429
94000	5.3598	5.44747	4.63681
94100	5.33983	5.45539	4.63969
94200	5.34613	5.45326	4.66334
94300	5.3625	5.442	4.6427
94400	5.38334	5.43733	4.65499
94500	5.33538	5.43726	4.66455
94600	5.34842	5.42985	4.63553
94700	5.33632	5.43967	4.64401
94800	5.32442	5.43907	4.66447
94900	5.34523	5.44081	4.66657
95000	5.37433	5.44228	4.68571
95100	5.35667	5.44926	4.69691
95200	5.36365	5.44876	4.71211
95300	5.36713	5.43008	4.67388
95400	5.3619	5.39978	4.69247
95500	5.35396	5.40916	4.69263
95600	5.36416	5.4168	4.67738
95700	5.34519	5.40406	4.67729
95800	5.35217	5.41008	4.65649
95900	5.34325	5.42288	4.66496
96000	5.36915	5.42072	4.66806
96100	5.39647	5.41489	4.66654
96200	5.39042	5.41011	4.64832
96300	5.36528	5.41266	4.65125
96400	5.3633	5.40837	4.64555
96500	5.35724	5.39793	4.62689
96600	5.33784	5.41109	4.63595
96700	5.34625	5.3948	4.64135
96800	5.34153	5.40431	4.63701
96900	5.33774	5.38652	4.67605
97000	5.34087	5.38602	4.67139
97100	5.35071	5.40109	4.68611
97200	5.35431	5.42018	4.70482
97300	5.34292	5.43924	4.69459
97400	5.33156	5.43237	4.68406
97500	5.33306	5.42894	4.66867
97600	5.32247	5.42663	4.71265
97700	5.33711	5.43999	4.68804
97800	5.32606	5.41967	4.68325
97900	5.34714	5.43518	4.69475
98000	5.32875	5.44382	4.69972
98100	5.33632	5.43238	4.6969
98200	5.34537	5.43368	4.7152
98300	5.36229	5.42422	4.69449
98400	5.36603	5.42537	4.67166
98500	5.35773	5.41843	4.71627
98600	5.34332	5.4136	4.69657
98700	5.36128	5.42042	4.68398
98800	5.36449	5.41081	4.69231
98900	5.37356	5.41871	4.67295
99000	5.37648	5.42639	4.65799
99100	5.39162	5.42156	4.68367
99200	5.37547	5.42691	4.69135
99300	5.38376	5.42237	4.67594
99400	5.36043	5.40829	4.67467
99500	5.35262	5.41089	4.66928
99600	5.34596	5.39445	4.66122
99700	5.33981	5.39058	4.68167
99800	5.37231	5.39175	4.68177
99900	5.39972	5.40749	4.67453
100000	5.39755	5.39686	4.66337
100100	5.37112	5.41095	4.66315
100200	5.36937	5.41122	4.68626
100300	5.37933	5.42731	4.68842
100400	5.37013	5.41829	4.68494
100500	5.39433	5.40397	4.68268
100600	5.38206	5.40949	4.68043
100700	5.38045	5.39798	4.67119
100800	5.40531	5.41231	4.6866
100900	5.40794	5.41573	4.69555
101000	5.40349	5.41734	4.71503
101100	5.37151	5.41509	4.70304
101200	5.35569	5.3969	4.72343
101300	5.3653	5.39694	4.72395
101400	5.36325	5.39478	4.68139
101500	5.33861	5.40297	4.69363
101600	5.36193	5.39743	4.69392
101700	5.37183	5.4059	4.70299
101800	5.36724	5.40461	4.68706
101900	5.3759	5.40226	4.69598
102000	5.3818	5.39642	4.70291
102100	5.42357	5.41024	4.69725
102200	5.39173	5.40964	4.67997
102300	5.35584	5.4075	4.6949
102400	5.39466	5.41042	4.6699
102500	5.3883	5.40421	4.69283
102600	5.37373	5.39446	4.68339
102700	5.38778	5.40239	4.65777
102800	5.37044	5.40873	4.6569
102900	5.39589	5.39346	4.66453
103000	5.41902	5.38955	4.66018
103100	5.38108	5.38893	4.691
103200	5.42452	5.38537	4.68868
103300	5.40328	5.38374	4.67319
103400	5.4006	5.38369	4.67049
103500	5.40113	5.38388	4.68106
103600	5.40429	5.40321	4.66109
103700	5.41461	5.40712	4.68162
103800	5.41127	5.39619	4.69696
103900	5.40081	5.4006	4.67095
104000	5.3933	5.39545	4.68594
104100	5.40089	5.40687	4.67621
104200	5.37742	5.40079	4.68794
104300	5.39665	5.39872	4.6942
104400	5.38543	5.37997	4.66141
104500	5.35185	5.35606	4.6514
104600	5.36185	5.35677	4.63955
104700	5.34916	5.35961	4.66363
104800	5.32682	5.35081	4.63622
104900	5.33693	5.35167	4.65073
105000	5.34629	5.36875	4.64683
105100	5.34353	5.38669	4.67041
105200	5.3344	5.38696	4.68958
105300	5.37181	5.38754	4.68524
105400	5.37642	5.38508	4.67165
105500	5.36897	5.38838	4.67
105600	5.38239	5.37144	4.66573
105700	5.37577	5.36268	4.67535
105800	5.3713	5.37504	4.68095
105900	5.34176	5.37995	4.68902
106000	5.39093	5.39184	4.67733
106100	5.37871	5.38809	4.69949
106200	5.37112	5.40289	4.70976
106300	5.41813	5.38641	4.69621
106400	5.39244	5.38823	4.67563
106500	5.4021	5.38165	4.67382
106600	5.40158	5.38356	4.67631
106700	5.39881	5.38886	4.65648
106800	5.40842	5.39247	4.67505
106900	5.42101	5.39674	4.69519
107000	5.41298	5.3972	4.68125
107100	5.37098	5.40141	4.65389
107200	5.3914	5.4038	4.65763
107300	5.37243	5.41862	4.65277
107400	5.36832	5.40174	4.66098
107500	5.37303	5.39668	4.65287
107600	5.39214	5.40735	4.64405
107700	5.34863	5.40051	4.64029
107800	5.35787	5.3866	4.63038
107900	5.32617	5.39243	4.63084
108000	5.34192	5.38647	4.62506
108100	5.32131	5.38918	4.61136
108200	5.30656	5.41406	4.62985
108300	5.31467	5.40975	4.64663
108400	5.30832	5.39703	4.63271
108500	5.33207	5.40425	4.63011
108600	5.33735	5.39967	4.65023
108700	5.35086	5.3902	4.64133
108800	5.35677	5.37839	4.6453
108900	5.34708	5.37507	4.65855
109000	5.37646	5.38347	4.63214
109100	5.33927	5.37532	4.64897
109200	5.36435	5.37375	4.66606
109300	5.36754	5.39088	4.66466
109400	5.36499	5.39595	4.65536
109500	5.33994	5.38525	4.63604
109600	5.34786	5.38413	4.62801
109700	5.34482	5.38906	4.62865
109800	5.35477	5.38835	4.64164
109900	5.3657	5.40005	4.6445
110000	5.3726	5.40438	4.64195
110100	5.37063	5.43163	4.64049
110200	5.34323	5.42822	4.65055
110300	5.31409	5.42746	4.65283
110400	5.33032	5.42908	4.67714
110500	5.32906	5.4285	4.68921
110600	5.34717	5.43004	4.68686
110700	5.30007	5.40731	4.67801
110800	5.32789	5.40383	4.66541
110900	5.33952	5.41319	4.65947
111000	5.33854	5.41758	4.67885
111100	5.32313	5.4029	4.64105
111200	5.32935	5.40887	4.67904
111300	5.33382	5.40859	4.68313
111400	5.28774	5.42539	4.67663
111500	5.32512	5.43602	4.69975
111600	5.32384	5.44464	4.69196
111700	5.29187	5.44247	4.7135
111800	5.32402	5.44406	4.70256
111900	5.30419	5.45053	4.69714
112000	5.32381	5.44471	4.70439
112100	5.31393	5.45823	4.713
112200	5.3151	5.46924	4.68898
112300	5.30481	5.45139	4.69776
112400	5.33754	5.4475	4.6623
112500	5.37257	5.45055	4.67686
112600	5.3274	5.44027	4.68763
112700	5.32455	5.44545	4.67662
112800	5.31319	5.43854	4.67978
112900	5.34668	5.42813	4.69161
113000	5.30757	5.42445	4.6744
113100	5.31017	5.42495	4.65524
113200	5.29364	5.41972	4.65522
113300	5.30752	5.42218	4.67391
113400	5.30568	5.41857	4.644
113500	5.31679	5.41774	4.66968
113600	5.30126	5.43213	4.66618
113700	5.31589	5.42397	4.68802
113800	5.29789	5.42534	4.66948
113900	5.31396	5.42936	4.69759
114000	5.29433	5.40951	4.69307
114100	5.29348	5.39566	4.69452
114200	5.32554	5.40822	4.68408
114300	5.28155	5.39456	4.6684
114400	5.28676	5.39	4.6743
114500	5.2726	5.3876	4.69661
114600	5.25371	5.37928	4.67618
114700	5.2715	5.38689	4.66511
114800	5.29189	5.38101	4.69163
114900	5.30227	5.37998	4.70161
115000	5.30325	5.36584	4.69414
115100	5.31801	5.36579	4.70651
115200	5.3024	5.3511	4.69248
115300	5.30648	5.35625	4.70736
115400	5.32498	5.36439	4.66129
115500	5.32972	5.36112	4.67396
115600	5.28587	5.37199	4.67157
115700	5.28988	5.38146	4.64822
115800	5.29584	5.38331	4.66949
115900	5.28768	5.39551	4.66664
116000	5.32864	5.40677	4.69052
116100	5.32938	5.40134	4.67692
116200	5.31563	5.38754	4.66561
116300	5.33009	5.39838	4.63959
116400	5.33778	5.40038	4.66831
116500	5.34194	5.39881	4.67991
116600	5.32241	5.40512	4.68845
116700	5.3237	5.39929	4.68356
116800	5.29987	5.40621	4.67406
116900	5.31299	5.39307	4.68487
117000	5.29874	5.40231	4.68469
117100	5.3096	5.41315	4.69152
117200	5.32012	5.418	4.68616
117300	5.31328	5.39765	4.70046
117400	5.36668	5.39254	4.70992
117500	5.34573	5.38968	4.7016
117600	5.32242	5.38231	4.71288
117700	5.32584	5.39248	4.71667
117800	5.37561	5.38901	4.68443
117900	5.36436	5.38396	4.68026
118000	5.36294	5.37312	4.71991
118100	5.36119	5.3852	4.71154
118200	5.33581	5.37722	4.7041
118300	5.35305	5.37061	4.72336
118400	5.3351	5.36405	4.73631
118500	5.34543	5.34497	4.69874
118600	5.36504	5.36454	4.68102
118700	5.36059	5.35617	4.68492
118800	5.33217	5.36173	4.69326
118900	5.34697	5.36666	4.71914
119000	5.34423	5.38054	4.72435
119100	5.33371	5.36776	4.69971
119200	5.35375	5.35952	4.68972
119300	5.34277	5.36736	4.70184
119400	5.32812	5.37145	4.68827
119500	5.32507	5.39062	4.66429
119600	5.34565	5.39017	4.68759
119700	5.33843	5.38818	4.67113
119800	5.34456	5.38387	4.67719
119900	5.35556	5.36101	4.66298
120000	5.33716	5.37007	4.66244
120100	5.34175	5.36181	4.66907
120200	5.36145	5.3733	4.68709
120300	5.35789	5.36283	4.67462
120400	5.35608	5.37544	4.68508
120500	5.38817	5.38031	4.67774
120600	5.33931	5.38922	4.66032
120700	5.35777	5.39567	4.64382
120800	5.34194	5.39517	4.64433
120900	5.361	5.39037	4.64381
121000	5.35113	5.37778	4.64164
121100	5.3681	5.38783	4.691
121200	5.37104	5.38285	4.69305
121300	5.377	5.37412	4.68515
121400	5.37387	5.36539	4.6834
121500	5.3601	5.36052	4.69889
121600	5.34806	5.37229	4.67558
121700	5.35482	5.3622	4.66853
121800	5.32315	5.38399	4.67328
121900	5.33705	5.38996	4.6527
122000	5.34668	5.39197	4.67274
122100	5.35304	5.37662	4.6654
122200	5.35359	5.3772	4.65314
122300	5.36704	5.36461	4.65759
122400	5.35594	5.35747	4.65645
122500	5.39212	5.36651	4.66716
122600	5.32685	5.37334	4.68161
122700	5.33199	5.37364	4.69081
122800	5.3371	5.37856	4.69626
122900	5.33308	5.38511	4.67213
123000	5.34086	5.37847	4.68558
123100	5.33919	5.37935	4.70507
123200	5.34923	5.388	4.69579
123300	5.33997	5.38479	4.7003
123400	5.32836	5.37399	4.70758
123500	5.33146	5.36672	4.69131
123600	5.35512	5.36787	4.67076
123700	5.35397	5.3675	4.68803
123800	5.35552	5.37492	4.69186
123900	5.36629	5.38283	4.6735
124000	5.3778	5.37266	4.65361
124100	5.36689	5.3744	4.6734
124200	5.34815	5.38828	4.66785
124300	5.33866	5.35863	4.67723
124400	5.34564	5.3808	4.67822
124500	5.34697	5.36053	4.68089
124600	5.37054	5.36138	4.70642
124700	5.3699	5.36848	4.68276
124800	5.39517	5.36926	4.66837
124900	5.36512	5.36029	4.68377
125000	5.37217	5.35821	4.67259
125100	5.37536	5.36829	4.6521
125200	5.3607	5.37282	4.66361
125300	5.36307	5.37477	4.66541
125400	5.3474	5.36761	4.67907
125500	5.34611	5.36387	4.67247
125600	5.34419	5.36942	4.65451
125700	5.31692	5.36751	4.66234
125800	5.32548	5.3509	4.66475
125900	5.3225	5.36035	4.68763
126000	5.33566	5.36601	4.67648
126100	5.32645	5.36181	4.6982
126200	5.32024	5.36967	4.68086
126300	5.32538	5.36613	4.67018
126400	5.33154	5.35874	4.63643
126500	5.31629	5.37517	4.67719
126600	5.34947	5.37155	4.6585
126700	5.32796	5.36654	4.68824
126800	5.31082	5.3752	4.69944
126900	5.3237	5.37648	4.7008
127000	5.31947	5.3819	4.71288
127100	5.34455	5.3768	4.69593
127200	5.31655	5.37739	4.67361
127300	5.33518	5.38809	4.69018
127400	5.31923	5.39021	4.66805
127500	5.31415	5.4012	4.67956
127600	5.30238	5.38558	4.70512
127700	5.29681	5.38221	4.69352
127800	5.29244	5.37839	4.69423
127900	5.31161	5.38154	4.67517
128000	5.30249	5.37011	4.67834
128100	5.29497	5.3875	4.68989
128200	5.27135	5.38623	4.65291
128300	5.31596	5.39066	4.68105
128400	5.29941	5.39295	4.6824
128500	5.32093	5.3991	4.69383
128600	5.29523	5.39265	4.68795
128700	5.32673	5.39847	4.68681
128800	5.34616	5.41142	4.67621
128900	5.31274	5.40197	4.68845
129000	5.30097	5.42171	4.70268
129100	5.33518	5.41541	4.70368
129200	5.32522	5.41924	4.68685
129300	5.30004	5.40445	4.68526
129400	5.31939	5.40511	4.6785
129500	5.28816	5.41382	4.67672
129600	5.30905	5.40263	4.69173
129700	5.34305	5.40799	4.67974
129800	5.31925	5.40644	4.69975
129900	5.32396	5.38352	4.68967
130000	5.32262	5.38757	4.70099
130100	5.32016	5.38531	4.67961
130200	5.28455	5.35864	4.67174
130300	5.29042	5.37414	4.65795
130400	5.29658	5.36718	4.66068
130500	5.34742	5.38996	4.69887
130600	5.31235	5.37354	4.71242
130700	5.35872	5.37926	4.67398
130800	5.34898	5.3758	4.65604
130900	5.36073	5.37964	4.65339
131000	5.34716	5.38642	4.65227
131100	5.31939	5.38319	4.68804
131200	5.34092	5.37826	4.66965
131300	5.3463	5.37079	4.68139
131400	5.353	5.37891	4.68461
131500	5.32606	5.37411	4.68211
131600	5.33408	5.38346	4.6713
131700	5.35471	5.37058	4.67042
131800	5.36216	5.36976	4.67364
131900	5.37446	5.36191	4.67147
132000	5.3494	5.36676	4.66797
132100	5.35275	5.37221	4.68096
132200	5.37119	5.37605	4.64378
132300	5.37552	5.36783	4.66404
132400	5.38499	5.3856	4.6917
132500	5.36649	5.38071	4.67312
132600	5.39042	5.38213	4.66121
132700	5.39639	5.39383	4.68589
132800	5.38041	5.40125	4.69583
132900	5.3491	5.37311	4.70623
133000	5.34897	5.37347	4.70247
133100	5.36158	5.38715	4.71035
133200	5.38629	5.39648	4.67538
133300	5.38588	5.39651	4.66504
133400	5.38678	5.4053	4.69292
133500	5.3705	5.40098	4.68491
133600	5.37818	5.40675	4.68401
133700	5.37263	5.40462	4.69247
133800	5.3899	5.42353	4.67021
133900	5.40254	5.40164	4.68056
134000	5.38363	5.41117	4.66452
134100	5.37551	5.41044	4.66958
134200	5.36011	5.39688	4.66958
134300	5.35768	5.3759	4.65877
134400	5.36399	5.3929	4.67683
134500	5.36961	5.39587	4.69315
134600	5.34248	5.40805	4.69212
134700	5.34666	5.40154	4.67702
134800	5.37555	5.39216	4.6833
134900	5.36908	5.39046	4.70101
135000	5.37215	5.38811	4.70241
135100	5.3844	5.4094	4.64683
135200	5.4066	5.37938	4.692
135300	5.36715	5.39311	4.66896
135400	5.39628	5.39908	4.66116
135500	5.38188	5.40169	4.68363
135600	5.36077	5.40183	4.65031
135700	5.36128	5.406	4.64476
135800	5.35817	5.40394	4.63959
135900	5.33873	5.40448	4.66403
136000	5.30824	5.38673	4.68529
136100	5.31992	5.3766	4.67435
136200	5.31496	5.38695	4.686
136300	5.31228	5.3872	4.66366
136400	5.29896	5.3932	4.66777
136500	5.30025	5.39691	4.67197
136600	5.29872	5.40159	4.64951
136700	5.28938	5.40301	4.65685
136800	5.27842	5.39833	4.65217
136900	5.29756	5.40833	4.63275
137000	5.28263	5.3853	4.64848
137100	5.29829	5.37514	4.64887
137200	5.29829	5.37904	4.63775
137300	5.30211	5.39131	4.64636
137400	5.29638	5.37198	4.66858
137500	5.31947	5.37854	4.65913
137600	5.29998	5.39413	4.63479
137700	5.29072	5.39747	4.65073
137800	5.28592	5.40312	4.6794
137900	5.27806	5.39277	4.65881
138000	5.29913	5.4004	4.68358
138100	5.3028	5.4015	4.67358
138200	5.29814	5.39854	4.66489
138300	5.30358	5.39995	4.6739
138400	5.30451	5.39936	4.67873
138500	5.29055	5.40079	4.65717
138600	5.27376	5.39089	4.64627
138700	5.27758	5.37524	4.64655
138800	5.27387	5.37865	4.64331
138900	5.28075	5.37847	4.67189
139000	5.30979	5.38111	4.67119
139100	5.26616	5.36287	4.65591
139200	5.27893	5.35774	4.71005
139300	5.26578	5.34641	4.69415
139400	5.2866	5.34109	4.65361
139500	5.26485	5.36294	4.66933
139600	5.2672	5.36922	4.65933
139700	5.28857	5.34791	4.65155
139800	5.33131	5.35779	4.66629
139900	5.31412	5.3546	4.64874
140000	5.30851	5.36673	4.63616
140100	5.27059	5.36527	4.63866
140200	5.27833	5.36285	4.65432
140300	5.27778	5.3683	4.65141
140400	5.27717	5.37299	4.65746
140500	5.25316	5.37714	4.66512
140600	5.30158	5.37541	4.66713
140700	5.30077	5.37023	4.65998
140800	5.28686	5.38405	4.67405
140900	5.29323	5.37327	4.64568
141000	5.30312	5.3819	4.64741
141100	5.29733	5.37273	4.64499
141200	5.32391	5.37712	4.63499
141300	5.32977	5.37418	4.66499
141400	5.32536	5.3509	4.65402
141500	5.34248	5.35937	4.69619
141600	5.32238	5.34965	4.6919
141700	5.31762	5.34714	4.68932
141800	5.3496	5.35432	4.65122
141900	5.32018	5.35191	4.6796
142000	5.32261	5.37604	4.65796
142100	5.31279	5.36491	4.64924
142200	5.35922	5.35781	4.65769
142300	5.33469	5.35628	4.66311
142400	5.34711	5.35546	4.6538
142500	5.3529	5.35239	4.64389
142600	5.35414	5.35116	4.6481
142700	5.37405	5.33472	4.63349
142800	5.35943	5.32866	4.64087
142900	5.31752	5.34805	4.64764
143000	5.29709	5.34909	4.64563
143100	5.31717	5.33145	4.64276
143200	5.32367	5.3311	4.6542
143300	5.33373	5.34293	4.6614
143400	5.35694	5.33917	4.64198
143500	5.32953	5.32342	4.62528
143600	5.3164	5.33149	4.62115
143700	5.32192	5.34844	4.6165
143800	5.32431	5.33739	4.64555
143900	5.2929	5.33376	4.62618
144000	5.28841	5.33195	4.66025
144100	5.29305	5.34019	4.63999
144200	5.29223	5.35134	4.64496
144300	5.29986	5.35674	4.63547
144400	5.29715	5.35005	4.63899
144500	5.32488	5.3448	4.63876
144600	5.32103	5.34344	4.64951
144700	5.37774	5.34953	4.65084
144800	5.34364	5.33283	4.63364
144900	5.34162	5.3391	4.6571
145000	5.33542	5.33462	4.65924
145100	5.33542	5.35822	4.64377
145200	5.34111	5.34889	4.64075
145300	5.31359	5.33321	4.62423
145400	5.33192	5.3437	4.64132
145500	5.32677	5.33172	4.66271
145600	5.28062	5.32386	4.63984
145700	5.29015	5.3382	4.65012
145800	5.31144	5.3504	4.64683
145900	5.31635	5.33618	4.64083
146000	5.30036	5.33532	4.61328
146100	5.31872	5.33953	4.63937
146200	5.30627	5.33727	4.65407
146300	5.33007	5.36026	4.64492
146400	5.3165	5.35562	4.66425
146500	5.35177	5.34862	4.67808
146600	5.31693	5.33711	4.62812
146700	5.32464	5.33783	4.68081
146800	5.3135	5.35062	4.6714
146900	5.30325	5.34162	4.67517
147000	5.30601	5.33776	4.66343
147100	5.31117	5.35098	4.6711
147200	5.33279	5.3479	4.67204
147300	5.31378	5.34977	4.66164
147400	5.32507	5.33867	4.6657
147500	5.30671	5.35227	4.68094
147600	5.29614	5.33376	4.66995
147700	5.29533	5.34751	4.67276
147800	5.31079	5.34284	4.67122
147900	5.2939	5.33473	4.64716
148000	5.27309	5.3401	4.66423
148100	5.28253	5.34256	4.65979
148200	5.29281	5.34962	4.65541
148300	5.25811	5.35651	4.66733
148400	5.29549	5.35528	4.6632
148500	5.31127	5.35887	4.65891
148600	5.31338	5.36058	4.65625
148700	5.29863	5.35663	4.64371
148800	5.2981	5.35563	4.66043
148900	5.30052	5.35305	4.63163
149000	5.28743	5.36145	4.63535
149100	5.25819	5.34826	4.62806
149200	5.27097	5.35065	4.62767
149300	5.27786	5.35388	4.61439
149400	5.30565	5.35257	4.64855
149500	5.33696	5.33662	4.63413
149600	5.30946	5.35496	4.65047
149700	5.31337	5.35246	4.66543
149800	5.30865	5.34437	4.66169
149900	5.34968	5.35206	4.64599
150000	5.34472	5.3553	4.66164
150100	5.36482	5.36738	4.6508
150200	5.37439	5.3532	4.64055
150300	5.35759	5.35375	4.653
150400	5.36056	5.36393	4.64227
150500	5.37051	5.37244	4.6261
150600	5.36534	5.36783	4.62143
150700	5.36643	5.37486	4.63241
150800	5.36597	5.38385	4.64166
150900	5.35986	5.36399	4.64314
151000	5.34519	5.37551	4.67459
151100	5.34409	5.37974	4.64819
151200	5.34233	5.38515	4.65579
151300	5.33957	5.37823	4.6369
151400	5.3229	5.38677	4.65865
151500	5.33994	5.37278	4.65942
151600	5.30312	5.37321	4.65665
151700	5.34442	5.38673	4.64413
151800	5.35896	5.3739	4.61923
151900	5.37203	5.37297	4.63852
152000	5.37314	5.38851	4.65317
152100	5.3387	5.37035	4.67539
152200	5.33152	5.38012	4.68391
152300	5.33624	5.38403	4.66821
152400	5.3362	5.38127	4.67172
152500	5.31373	5.37118	4.66908
152600	5.31813	5.38223	4.64569
152700	5.29922	5.38381	4.67408
152800	5.27447	5.37833	4.67955
152900	5.31554	5.36948	4.66146
153000	5.30647	5.37629	4.67445
153100	5.29325	5.37913	4.66259
153200	5.28639	5.39292	4.66485
153300	5.28881	5.37434	4.64764
153400	5.26647	5.34409	4.66774
153500	5.27492	5.3506	4.64667
153600	5.25979	5.34386	4.65686
153700	5.2909	5.34537	4.6428
153800	5.26449	5.35746	4.6146
153900	5.27193	5.35442	4.64444
154000	5.27958	5.35685	4.63164
154100	5.26786	5.34087	4.65058
154200	5.28896	5.32287	4.6337
154300	5.26996	5.34041	4.62745
154400	5.27935	5.33557	4.62826
154500	5.31258	5.33453	4.64195
154600	5.30598	5.34149	4.62352
154700	5.297	5.34577	4.6478
154800	5.30014	5.36231	4.63933
154900	5.29922	5.35471	4.62758
155000	5.32668	5.32886	4.65316
155100	5.29996	5.33174	4.64337
155200	5.32127	5.32951	4.64601
155300	5.33214	5.33086	4.63027
155400	5.32748	5.3378	4.63473
155500	5.32892	5.34462	4.61169
155600	5.3244	5.34336	4.65017
155700	5.32654	5.34241	4.6408
155800	5.3356	5.34947	4.62777
155900	5.29643	5.36231	4.66624
156000	5.284	5.36481	4.62703
156100	5.29016	5.36401	4.59246
156200	5.29316	5.34612	4.60264
156300	5.32358	5.34817	4.60846
156400	5.31075	5.35154	4.59166
156500	5.31889	5.36684	4.60313
156600	5.32623	5.37152	4.61929
156700	5.28961	5.35322	4.631
156800	5.29262	5.3508	4.65646
156900	5.28876	5.36181	4.63786
157000	5.29612	5.34909	4.62433
157100	5.32693	5.35251	4.63757
157200	5.31082	5.35599	4.6233
157300	5.29416	5.36086	4.63051
157400	5.30732	5.35327	4.64423
157500	5.3109	5.3681	4.6513
157600	5.32485	5.37424	4.65252
157700	5.3121	5.36951	4.62747
157800	5.3207	5.35513	4.63971
157900	5.33098	5.34684	4.62954
158000	5.32605	5.36782	4.63685
158100	5.29124	5.36767	4.65188
158200	5.31384	5.37569	4.62031
158300	5.33501	5.36138	4.64531
158400	5.3052	5.34532	4.64554
158500	5.34472	5.36278	4.63578
158600	5.35646	5.37314	4.63043
158700	5.36298	5.36921	4.6524
158800	5.36575	5.37763	4.64341
158900	5.3495	5.36167	4.65694
159000	5.35032	5.35503	4.65361
159100	5.36717	5.35343	4.63632
159200	5.35357	5.35548	4.63457
159300	5.34751	5.3438	4.65484
159400	5.34445	5.33669	4.66253
159500	5.35569	5.35067	4.66025
159600	5.36008	5.35055	4.6107
159700	5.35543	5.34321	4.64012
159800	5.35549	5.34729	4.65005
159900	5.35869	5.33842	4.63529
160000	5.35379	5.33431	4.62997
160100	5.37831	5.34649	4.62287
160200	5.38667	5.34799	4.60361
160300	5.35288	5.34358	4.59579
160400	5.3593	5.33783	4.61345
160500	5.31344	5.33646	4.60499
160600	5.32813	5.34288	4.61875
160700	5.31645	5.33035	4.64042
160800	5.34387	5.33972	4.63515
160900	5.35958	5.32989	4.6539
161000	5.34038	5.33697	4.61252
161100	5.33245	5.3444	4.63248
161200	5.334	5.34436	4.64731
161300	5.33326	5.33032	4.63507
161400	5.34077	5.33363	4.5918
161500	5.33557	5.34431	4.63203
161600	5.33967	5.34528	4.62738
161700	5.32201	5.34091	4.61391
161800	5.31894	5.34437	4.66375
161900	5.33669	5.35682	4.64749
162000	5.32077	5.35699	4.64028
162100	5.31838	5.34311	4.63496
162200	5.30606	5.34963	4.63052
162300	5.31384	5.34461	4.64143
162400	5.32251	5.35115	4.64211
162500	5.33163	5.3426	4.63616
162600	5.3159	5.3404	4.63296
162700	5.34698	5.353	4.66173
162800	5.31261	5.34618	4.65168
162900	5.32665	5.33832	4.66055
163000	5.31655	5.35206	4.64752
163100	5.31642	5.34146	4.63169
163200	5.31646	5.34258	4.63609
163300	5.31248	5.32976	4.63939
163400	5.29448	5.33954	4.64905
163500	5.28642	5.33404	4.595
163600	5.28512	5.33814	4.6146
163700	5.28778	5.33289	4.6301
163800	5.28383	5.33601	4.62204
163900	5.29301	5.34223	4.63713
164000	5.30498	5.33719	4.63289
164100	5.33908	5.33544	4.65055
164200	5.32576	5.33866	4.65308
164300	5.30011	5.33483	4.66324
164400	5.29879	5.34394	4.66171
164500	5.3083	5.34984	4.67494
164600	5.27889	5.3486	4.6549
164700	5.32182	5.36234	4.65578
164800	5.31018	5.34645	4.65496
164900	5.30396	5.35367	4.63257
165000	5.30879	5.33899	4.66835
165100	5.30055	5.34924	4.68187
165200	5.27827	5.35812	4.68557
165300	5.28968	5.35905	4.66834
165400	5.26642	5.34229	4.67248
165500	5.30624	5.35674	4.69386
165600	5.30376	5.35335	4.70526
165700	5.31286	5.3511	4.68965
165800	5.30005	5.35528	4.67457
165900	5.30099	5.35094	4.6686
166000	5.30966	5.3552	4.67942
166100	5.32859	5.37005	4.67488
166200	5.34574	5.37623	4.66125
166300	5.35551	5.37322	4.67674
166400	5.32323	5.36526	4.6883
166500	5.31934	5.36536	4.67839
166600	5.32934	5.36773	4.65709
166700	5.33212	5.35093	4.69463
166800	5.29763	5.35374	4.66975
166900	5.30644	5.36128	4.65732
167000	5.32998	5.37261	4.67582
167100	5.33213	5.36864	4.64635
167200	5.34562	5.36763	4.64812
167300	5.33	5.35951	4.6898
167400	5.32285	5.35692	4.66765
167500	5.34822	5.35847	4.65272
167600	5.34494	5.35179	4.6435
167700	5.33134	5.34681	4.64968
167800	5.33127	5.33886	4.64199
167900	5.34037	5.33538	4.67667
168000	5.33646	5.34654	4.66329
168100	5.33063	5.36185	4.65232
168200	5.32965	5.34323	4.64527
168300	5.32892	5.33943	4.65041
168400	5.34412	5.34234	4.64382
168500	5.35649	5.36276	4.65233
168600	5.33162	5.36491	4.66629
168700	5.36163	5.3758	4.66432
168800	5.34233	5.36037	4.65946
168900	5.35759	5.36703	4.68605
169000	5.36208	5.35186	4.67933
169100	5.3973	5.34579	4.67869
169200	5.36012	5.35642	4.66485
169300	5.3631	5.34739	4.664
169400	5.38466	5.35442	4.68056
169500	5.36619	5.35903	4.67324
169600	5.36586	5.34637	4.6809
169700	5.40963	5.33016	4.66419
169800	5.39135	5.34741	4.66722
169900	5.36679	5.34426	4.6593
170000	5.35453	5.34236	4.66048
170100	5.3484	5.34806	4.64586
170200	5.33266	5.33624	4.63336
170300	5.35253	5.33494	4.64131
170400	5.35408	5.34006	4.64686
170500	5.34635	5.33837	4.66169
170600	5.35132	5.34034	4.63846
170700	5.36082	5.34169	4.65726
170800	5.36586	5.34421	4.63987
170900	5.34605	5.34464	4.6637
171000	5.35887	5.35734	4.6518
171100	5.35418	5.36297	4.65297
171200	5.31991	5.35435	4.66098
171300	5.32603	5.34729	4.66971
171400	5.34662	5.35604	4.62437
171500	5.34686	5.36387	4.6383
171600	5.32709	5.35848	4.62783
171700	5.34411	5.34158	4.64158
171800	5.3534	5.35158	4.64212
171900	5.3508	5.35395	4.66344
172000	5.35653	5.36009	4.66614
172100	5.36215	5.3683	4.64919
172200	5.34914	5.36991	4.65904
172300	5.32068	5.39053	4.65563
172400	5.33998	5.38371	4.67506
172500	5.33223	5.38807	4.66696
172600	5.32148	5.38577	4.67334
172700	5.30527	5.37587	4.64333
172800	5.3399	5.36291	4.65947
172900	5.34255	5.37566	4.69003
173000	5.34497	5.35962	4.64267
173100	5.33118	5.35201	4.65967
173200	5.32592	5.34982	4.65228
173300	5.31648	5.3494	4.66082
173400	5.32434	5.34586	4.66287
173500	5.29129	5.35174	4.66941
173600	5.31849	5.33798	4.68557
173700	5.34258	5.34695	4.67555
173800	5.3419	5.34387	4.66659
173900	5.31771	5.35192	4.65053
174000	5.31461	5.3648	4.66319
174100	5.29644	5.36222	4.67107
174200	5.32588	5.36261	4.6893
174300	5.32292	5.34589	4.68178
174400	5.31705	5.3536	4.68665
174500	5.32318	5.34273	4.67393
174600	5.30117	5.33673	4.66779
174700	5.30907	5.32606	4.68879
174800	5.2887	5.32593	4.66605
174900	5.29802	5.33375	4.66595
175000	5.30395	5.34295	4.67998
175100	5.28874	5.33527	4.67527
175200	5.28805	5.34769	4.66893
175300	5.32509	5.34649	4.66748
175400	5.32078	5.34903	4.67884
175500	5.28356	5.34787	4.69519
175600	5.29518	5.34119	4.67812
175700	5.31892	5.32963	4.71541
175800	5.29373	5.32499	4.72794
175900	5.30946	5.32085	4.6978
176000	5.2964	5.32864	4.71616
176100	5.2824	5.31231	4.6896
176200	5.26949	5.30841	4.66815
176300	5.29792	5.31247	4.72016
176400	5.30382	5.31396	4.6923
176500	5.30179	5.32423	4.70646
176600	5.28552	5.31629	4.71593
176700	5.30412	5.31309	4.7298
176800	5.29456	5.32757	4.69405
176900	5.29948	5.32614	4.69816
177000	5.29026	5.31876	4.68304
177100	5.28885	5.32066	4.70927
177200	5.30192	5.32032	4.69031
177300	5.29501	5.32242	4.71053
177400	5.31702	5.32139	4.70791
177500	5.31516	5.32589	4.70933
177600	5.35	5.33128	4.70997
177700	5.33594	5.33269	4.6971
177800	5.31272	5.34193	4.70471
177900	5.33693	5.32181	4.69534
178000	5.32392	5.32989	4.67855
178100	5.32582	5.33582	4.68748
178200	5.31162	5.32026	4.71001
178300	5.31804	5.33102	4.71162
178400	5.28777	5.33018	4.70134
178500	5.30164	5.32164	4.71555
178600	5.32026	5.33049	4.6926
178700	5.30762	5.35346	4.67843
178800	5.34307	5.3581	4.68137
178900	5.3398	5.34283	4.67639
179000	5.32115	5.34924	4.66578
179100	5.34483	5.35159	4.68605
179200	5.32738	5.33431	4.67141
179300	5.32979	5.34597	4.68037
179400	5.33685	5.33661	4.68505
179500	5.31114	5.34014	4.67975
179600	5.30322	5.34898	4.67767
179700	5.32507	5.3252	4.68391
179800	5.35211	5.33261	4.69052
179900	5.33757	5.33909	4.66963
180000	5.36058	5.3208	4.67063
180100	5.35955	5.31635	4.65621
180200	5.35961	5.32148	4.61542
180300	5.34156	5.32054	4.63335
180400	5.3434	5.33605	4.62632
180500	5.32737	5.33912	4.61662
180600	5.33046	5.34007	4.64256
180700	5.34062	5.33442	4.65041
180800	5.33834	5.33552	4.64164
180900	5.34591	5.34595	4.64302
181000	5.34635	5.33858	4.65085
181100	5.33225	5.33119	4.63069
181200	5.32566	5.32536	4.63515
181300	5.32264	5.33695	4.61721
181400	5.32187	5.33282	4.63642
181500	5.32093	5.32734	4.62706
181600	5.3267	5.33275	4.62131
181700	5.3454	5.34152	4.64052
181800	5.3564	5.34784	4.62618
181900	5.32481	5.33579	4.62378
182000	5.33256	5.33924	4.635
182100	5.31215	5.34665	4.65918
182200	5.32619	5.34135	4.65158
182300	5.33837	5.33857	4.6387
182400	5.35151	5.36048	4.66424
182500	5.35914	5.34737	4.65401
182600	5.35986	5.36355	4.66037
182700	5.36175	5.34994	4.64294
182800	5.36868	5.35838	4.65254
182900	5.32624	5.35793	4.66591
183000	5.36256	5.34858	4.66017
183100	5.36097	5.35274	4.67901
183200	5.34608	5.34286	4.69248
183300	5.35103	5.34986	4.67834
183400	5.35251	5.33926	4.65879
183500	5.36293	5.32876	4.65402
183600	5.37413	5.33112	4.66374
183700	5.38432	5.33505	4.66625
183800	5.37811	5.34097	4.65661
183900	5.37652	5.34567	4.676
184000	5.34936	5.35488	4.67363
184100	5.36765	5.35164	4.67629
184200	5.36644	5.35439	4.66736
184300	5.36114	5.35047	4.6917
184400	5.38472	5.34924	4.64602
184500	5.35963	5.34152	4.66567
184600	5.38064	5.34289	4.66556
184700	5.34775	5.34452	4.67776
184800	5.35994	5.35462	4.67113
184900	5.38081	5.36112	4.65956
185000	5.328	5.36335	4.66697
185100	5.34696	5.34694	4.64572
185200	5.36026	5.32502	4.6551
185300	5.37043	5.33863	4.66485
185400	5.38162	5.34625	4.64526
185500	5.37352	5.35081	4.66195
185600	5.36325	5.35973	4.65401
185700	5.38843	5.35655	4.66268
185800	5.37819	5.36105	4.66514
185900	5.3717	5.35156	4.68789
186000	5.38442	5.34829	4.66953
186100	5.3875	5.33484	4.65798
186200	5.39001	5.34082	4.62873
186300	5.38322	5.35279	4.62712
186400	5.37394	5.3494	4.66585
186500	5.3817	5.34187	4.65677
186600	5.37516	5.33237	4.64954
186700	5.36453	5.34143	4.64183
186800	5.39746	5.32612	4.67548
186900	5.37031	5.33196	4.65282
187000	5.34654	5.33878	4.62163
187100	5.34835	5.32905	4.63364
187200	5.3469	5.33654	4.62778
187300	5.35374	5.34665	4.61582
187400	5.36007	5.34206	4.60356
187500	5.33746	5.3339	4.64891
187600	5.33115	5.3428	4.64016
187700	5.33235	5.33741	4.62783
187800	5.34241	5.33906	4.62888
187900	5.32796	5.34835	4.644
188000	5.3233	5.3505	4.64328
188100	5.33178	5.33915	4.64042
188200	5.31844	5.34042	4.62133
188300	5.32081	5.33851	4.64527
188400	5.31996	5.34507	4.62519
188500	5.31169	5.34319	4.63907
188600	5.339	5.34633	4.63848
188700	5.34591	5.34525	4.66422
188800	5.33712	5.35665	4.639
188900	5.32844	5.36416	4.62345
189000	5.34338	5.37214	4.64109
189100	5.29157	5.36954	4.62687
189200	5.32554	5.3624	4.6449
189300	5.31809	5.37265	4.64967
189400	5.3087	5.36581	4.63967
189500	5.3445	5.36322	4.64307
189600	5.34168	5.36242	4.65046
189700	5.33118	5.36236	4.64612
189800	5.33035	5.36813	4.66539
189900	5.31232	5.37002	4.63601
190000	5.33511	5.37001	4.66252
190100	5.34224	5.36499	4.65339
190200	5.35722	5.35675	4.64587
190300	5.33713	5.35687	4.66572
190400	5.33176	5.36387	4.66
190500	5.34648	5.36847	4.65869
190600	5.36126	5.36113	4.67601
190700	5.35937	5.36363	4.6555
190800	5.35914	5.35386	4.64823
190900	5.35314	5.35907	4.63921
191000	5.36694	5.37725	4.64807
191100	5.34668	5.35826	4.64269
191200	5.35905	5.35881	4.64539
191300	5.37376	5.35921	4.6203
191400	5.37021	5.37508	4.62265
191500	5.38262	5.37594	4.66514
191600	5.34773	5.36533	4.70004
191700	5.37207	5.37703	4.70868
191800	5.3769	5.37244	4.68898
191900	5.3645	5.36346	4.67412
192000	5.34868	5.37257	4.6679
192100	5.37134	5.37854	4.7078
192200	5.35615	5.38882	4.70946
192300	5.34371	5.38526	4.66946
192400	5.35373	5.36957	4.69367
192500	5.34807	5.36683	4.67805
192600	5.36168	5.3653	4.69035
192700	5.36534	5.37175	4.68635
192800	5.34087	5.38447	4.71081
192900	5.35114	5.38045	4.70204
193000	5.35503	5.38728	4.68836
193100	5.37789	5.39877	4.67119
193200	5.35133	5.38777	4.66177
193300	5.35269	5.38619	4.67734
193400	5.37354	5.38328	4.67649
193500	5.37662	5.37584	4.67181
193600	5.37433	5.37799	4.67741
193700	5.38352	5.39097	4.66271
193800	5.3609	5.41122	4.69414
193900	5.36763	5.41368	4.67898
194000	5.39501	5.39969	4.68991
194100	5.39485	5.39215	4.69712
194200	5.37591	5.40448	4.70419
194300	5.36579	5.40325	4.70527
194400	5.36937	5.40377	4.707
194500	5.37758	5.39664	4.68572
194600	5.36651	5.38176	4.66546
194700	5.35748	5.38603	4.66861
194800	5.35245	5.38405	4.69276
194900	5.38078	5.38013	4.69276
195000	5.37415	5.37702	4.66881
195100	5.37044	5.37641	4.6811
195200	5.39395	5.3932	4.6719
195300	5.35374	5.38458	4.66361
195400	5.38427	5.36741	4.66347
195500	5.38628	5.36935	4.64818
195600	5.41462	5.36634	4.63112
195700	5.41017	5.35996	4.63436
195800	5.41498	5.3713	4.63222
195900	5.42071	5.37292	4.65424
196000	5.43121	5.35065	4.66236
196100	5.3925	5.35226	4.63411
196200	5.39218	5.36527	4.63533
196300	5.37042	5.3679	4.6385
196400	5.36759	5.35715	4.63725
196500	5.38347	5.35996	4.62381
196600	5.38002	5.38041	4.62486
196700	5.36767	5.35729	4.61256
196800	5.37284	5.36506	4.62314
196900	5.38427	5.36555	4.64308
197000	5.36202	5.34753	4.61999
197100	5.35099	5.36258	4.6252
197200	5.33599	5.36181	4.62322
197300	5.3213	5.36223	4.62607
197400	5.30907	5.35817	4.63378
197500	5.33112	5.36473	4.63433
197600	5.32216	5.3692	4.64403
197700	5.335	5.36736	4.65143
197800	5.35417	5.36282	4.59108
197900	5.33977	5.35572	4.63023
198000	5.3663	5.37142	4.62311
198100	5.3809	5.38164	4.63718
198200	5.37645	5.38022	4.62274
198300	5.37259	5.37152	4.63897
198400	5.34872	5.36945	4.61776
198500	5.37556	5.37957	4.62743
198600	5.36429	5.3689	4.60713
198700	5.32897	5.37413	4.6343
198800	5.35757	5.38281	4.62158
198900	5.33263	5.37111	4.64215
199000	5.35254	5.38377	4.64644
199100	5.33658	5.38096	4.64623
199200	5.35063	5.39314	4.6589
199300	5.38608	5.39229	4.63511
199400	5.35997	5.40025	4.64302
199500	5.38218	5.39473	4.65424
199600	5.37506	5.37431	4.65822
199700	5.36371	5.3726	4.63797
199800	5.33855	5.38706	4.66724
199900	5.36463	5.3685	4.63234
[truncated: 8,004 more rows]

## Sheet: SASA
0	582.773	590.897	589.102
0.1	605.295	601.02	612.911
0.2	608.23	598.571	616.338
0.3	600.623	597.413	622.016
0.4	604.361	600.818	618.397
0.5	612.057	598.032	612.092
0.6	611.244	604.155	623.129
0.7	616.446	601.22	618.51
0.8	615.883	605.227	611.002
0.9	609.012	613.089	612.754
1	616.144	615.159	622.004
1.1	619.567	608.154	615.18
1.2	615.946	609.299	617.961
1.3	614.213	608.551	615.659
1.4	617.527	608.223	619.545
1.5	612.038	609.871	619.76
1.6	614.866	610.064	614.539
1.7	623.565	610.653	623.147
1.8	620.548	608.437	621.603
1.9	628.09	612.07	625.13
2	619.307	617.496	624.684
2.1	621.878	617.918	624.265
2.2	622.25	612.201	623.109
2.3	625.533	607.366	619.459
2.4	621.778	608.083	623.116
2.5	623.959	611.002	621.299
2.6	625.263	609.86	623.182
2.7	618.911	615.355	624.745
2.8	625.501	611.218	623.603
2.9	620.713	617.991	626.878
3	618.905	606.368	617.284
3.1	623.77	614.784	620.345
3.2	619.741	612.208	624.61
3.3	626.836	615.145	626.727
3.4	632.479	610.518	620.541
3.5	626.297	614.213	621.001
3.6	624.463	612.187	620.341
3.7	626.907	608.469	623.495
3.8	622.097	613.817	627.312
3.9	623.772	615.096	618.619
4	634.052	620.761	627.324
4.1	630.821	614.472	626.738
4.2	625.976	613.958	625.657
4.3	624.117	607.903	632.042
4.4	627.497	615.422	624.137
4.5	626.256	618.639	620.311
4.6	630.1	614.577	627.271
4.7	627.908	602.188	632.227
4.8	627.845	602.965	624.673
4.9	626.462	602.229	625.935
5	634.899	607.912	629.014
5.1	634.293	611.39	625.305
5.2	636.015	609.93	625.854
5.3	627.008	608.75	623.533
5.4	631.515	610.96	626.899
5.5	639.307	610.184	628.196
5.6	630.427	610.805	620.402
5.7	626.078	612.959	629.135
5.8	632.615	613.647	622.556
5.9	626.211	611.635	619.802
6	633.399	608.285	629.71
6.1	633.022	613.306	621.028
6.2	636.712	611.09	623.778
6.3	637.526	608.869	624.535
6.4	630.167	612.09	629.187
6.5	630.347	612.87	619.813
6.6	632.535	615.42	625.291
6.7	619.337	613.142	622.874
6.8	627.498	607.563	614.221
6.9	627.33	616.474	623.255
7	626.7	617.915	624.262
7.1	628.256	610.081	620.208
7.2	633.013	604.635	617.996
7.3	630.046	613.684	611.678
7.4	632.303	607.449	621.584
7.5	638.547	612.578	616.313
7.6	639.847	611.523	614.721
7.7	636.621	615.03	616.991
7.8	638.751	610.191	614.56
7.9	638.755	609.693	615.602
8	630.716	610.189	614.825
8.1	639.029	610.444	615.488
8.2	639.105	605.96	615.085
8.3	631.634	607.71	616.88
8.4	634.094	612.102	621.393
8.5	624.469	610.589	617.902
8.6	628.76	607.261	616.619
8.7	625.851	609.957	620.558
8.8	624.158	608.451	620.204
8.9	624.168	614.237	618.952
9	624.502	610.082	620.07
9.1	625.158	607.192	612.117
9.2	627.745	610.7	619.566
9.3	625.511	611.673	617.912
9.4	628.223	609.783	615.034
9.5	623.174	607.515	612.887
9.6	617.212	609.327	618.248
9.7	619.577	607.499	625.981
9.8	620.446	604.007	623.867
9.9	624.471	612.107	624.436
10	622.52	607.041	623.406
10.1	614.437	606.781	613.605
10.2	621.83	610.403	611.402
10.3	620.056	612.431	620.772
10.4	623.974	611.658	621.534
10.5	628.306	610.725	611.97
10.6	621.439	608.508	617.842
10.7	615.109	612.546	625.231
10.8	618.133	611.012	617.09
10.9	627.82	611.275	614.362
11	622.834	607.421	619.831
11.1	633.821	614.109	615.767
11.2	622.7	612.809	616.697
11.3	622.411	608.464	613.908
11.4	616.054	613.737	617.452
11.5	614.785	605.528	607.137
11.6	615.69	605.035	615.288
11.7	619.754	609.319	615.135
11.8	619.513	603.578	613.848
11.9	623.648	606.794	614.834
12	622.604	605.92	619.939
12.1	609.297	605.375	622.507
12.2	615.746	608.826	618.033
12.3	620.333	608.264	619.997
12.4	613.096	609.278	617.119
12.5	611.535	610.07	619.858
12.6	615.897	616.852	624.488
12.7	608.964	610.166	623.091
12.8	607.647	611.541	622.692
12.9	610.207	607.978	623.415
13	606.912	610.603	622.859
13.1	617.847	609.007	622.031
13.2	613.977	607.687	619.012
13.3	624.528	603.24	616.989
13.4	627.231	607.723	620.668
13.5	623.737	606.904	625.218
13.6	623.656	606.92	623.827
13.7	628.18	610.663	621.25
13.8	621.05	603.897	629.604
13.9	619.777	604.217	632.803
14	613.556	604.742	629.046
14.1	622.203	603.408	626.937
14.2	616.534	601.76	622.229
14.3	620.243	613.07	622.241
14.4	618.677	607.555	629.319
14.5	618.291	603.839	620.811
14.6	625.864	603.911	621.317
14.7	626.597	603.859	620.402
14.8	622.817	605.79	617.921
14.9	622.459	603.408	619.118
15	614.59	610.529	618.348
15.1	618.407	602.58	616.828
15.2	614.981	602.915	619.526
15.3	617.448	601.668	615.659
15.4	608.671	600.443	613.535
15.5	611.117	604.064	622.354
15.6	616.23	600.748	618.854
15.7	607.943	599.788	618.586
15.8	615.159	607.687	614.104
15.9	611.52	603.296	613.623
16	613.877	606.406	614.825
16.1	600.922	602.169	621.118
16.2	606.41	604.224	620.012
16.3	604.894	600.578	613.025
16.4	601.549	610.36	620.44
16.5	604.39	611.813	609.038
16.6	610.333	612.088	613.08
16.7	614.055	605.315	617.085
16.8	609.988	612.566	624.158
16.9	609.64	610.833	621.058
17	605.583	609.341	623.756
17.1	611.725	606.46	613.032
17.2	613.999	609.161	614.227
17.3	608.687	610.657	624.51
17.4	611.964	608.396	617.864
17.5	613.057	610.522	617.254
17.6	618.249	605.341	614.299
17.7	615.844	613.078	615.751
17.8	615.66	607.546	617.421
17.9	614.497	609.838	617.986
18	609.696	616.204	610.385
18.1	613.939	606.618	616.509
18.2	616.719	617.131	616.18
18.3	617.711	614.937	609.474
18.4	612.727	618.117	609.784
18.5	615.793	612.77	607.828
18.6	608.326	613.609	604.815
18.7	609.361	610.374	614.154
18.8	603.102	611.775	617.404
18.9	613.079	613.083	619.449
19	616.53	613.757	613.858
19.1	611.599	613.922	621.25
19.2	617.465	612.618	623.294
19.3	603.94	618.489	613.121
19.4	606.816	618.607	613.588
19.5	608.048	616.811	617.136
19.6	599.437	613.021	618.804
19.7	599.334	614.701	627.894
19.8	602.735	620.783	619.315
19.9	603.956	615.164	629.355
20	593.363	615.238	622.7
20.1	596.545	621.194	619.602
20.2	598.003	614.727	622.427
20.3	602.953	609.758	616.825
20.4	600.607	615.882	618.922
20.5	605.837	621.163	613.323
20.6	603.167	620.484	616.348
20.7	611.355	614.786	623.558
20.8	608.387	616.936	623.221
20.9	598.946	618.038	621.049
21	605.076	613.592	625.422
21.1	599.482	614.675	623.885
21.2	602.611	618.47	620.193
21.3	605.184	612.29	628.612
21.4	599.527	616.815	621.516
21.5	601.77	618.013	617.444
21.6	600.463	613.637	630.033
21.7	596.678	617.251	623.524
21.8	604.597	613.812	611.12
21.9	594.353	617.083	613.062
22	603.782	613.745	617.965
22.1	596.635	616.524	617.766
22.2	596.87	618.297	619.428
22.3	610.198	613.234	618.192
22.4	601.126	612.38	621.419
22.5	604.092	617.484	615.402
22.6	605.695	614.114	615.863
22.7	608.388	614.651	621.067
22.8	603.77	616.052	620.413
22.9	600.957	613.387	619.329
23	601.338	616.5	625.365
23.1	604.519	611.114	625.16
23.2	601.46	617.357	624.967
23.3	600.18	611.282	621.711
23.4	602.806	612.516	623.91
23.5	602.509	617.75	622.886
23.6	608.374	616.924	621.931
23.7	604.877	620.941	634.195
23.8	603.073	614.116	626.3
23.9	597.983	617.706	633.679
24	601.417	620.582	632.322
24.1	592.94	615.851	633.655
24.2	594.378	611.754	632.852
24.3	603.961	609.329	624.126
24.4	599.842	611.406	621.731
24.5	593.109	612.785	619.787
24.6	596.727	617.21	625.657
24.7	605.193	615.231	626.591
24.8	602.293	614.471	627.387
24.9	608.114	619.093	620.389
25	601.451	616.264	623.381
25.1	605.107	616.297	617.899
25.2	612.567	613.975	616.538
25.3	607.503	614.264	616.662
25.4	608.689	614.166	620.563
25.5	608.429	618.217	625.422
25.6	608.532	619.219	629.338
25.7	600.762	615.37	620.059
25.8	601.009	621.808	620.606
25.9	600.485	617.85	621.31
26	600.536	622.886	620.859
26.1	606.351	615.77	615.984
26.2	604.2	621.705	614.54
26.3	612.79	618.88	622.558
26.4	612.204	619.639	618.108
26.5	606.443	621.009	624.417
26.6	605.616	620.097	618.453
26.7	603.171	619.356	625.985
26.8	604.144	618.512	624.82
26.9	593.895	610.759	614.214
27	600.119	615.191	616.927
27.1	606.397	619.431	623.603
27.2	605.421	615.955	621.787
27.3	601.817	620.512	615.065
27.4	606.404	614.583	614.904
27.5	603.597	619.149	615.954
27.6	611.897	612.953	618.159
27.7	614.494	617.012	623.169
27.8	612.418	612.221	622.283
27.9	617.155	615.397	626.14
28	619.133	617.565	623.426
28.1	617.682	617.018	616.031
28.2	613.771	614.65	627.524
28.3	614.357	614.305	627.591
28.4	607.474	616.612	630.084
28.5	604.203	617.79	627.247
28.6	604.494	624.224	634.487
28.7	605.509	619.855	634.703
28.8	602.784	617.749	633.99
28.9	614.766	622.126	631.28
29	609.401	620.39	638.103
29.1	616.031	624.09	634.601
29.2	608.578	624.827	632.044
29.3	614.468	624.959	632.76
29.4	614.507	627.349	630.03
29.5	601.472	629.667	632.022
29.6	606.367	623.801	635.517
29.7	597.677	627.056	633.446
29.8	598.517	627.067	633.499
29.9	594.975	626.461	633.333
30	604.559	629.776	635.648
30.1	604.46	621.906	630.528
30.2	605.564	624.814	624.245
30.3	602.738	624.199	630.959
30.4	601.205	624.823	633.849
30.5	605.336	625.906	627.7
30.6	602.743	628.182	622.987
30.7	598.37	623.185	621.085
30.8	592.909	620.903	621.5
30.9	597.279	622.938	623.328
31	602.821	616.652	623.909
31.1	606.115	621.206	629.633
31.2	609.833	626.303	620.75
31.3	607.904	627.208	627.509
31.4	608.099	623.521	626.684
31.5	613.122	623.96	615.864
31.6	613.945	624.225	618.295
31.7	615.659	622.371	614.108
31.8	618.665	622.376	617.67
31.9	608.866	621.944	621.094
32	604.875	620.789	618.341
32.1	614.575	620.379	619.02
32.2	608.775	624.932	621.069
32.3	608.715	622.508	628.149
32.4	616.416	623.717	615.107
32.5	614.559	623.827	617.815
32.6	607.23	620.651	619.218
32.7	612.969	623.123	621.13
32.8	608.205	622.287	621.761
32.9	609.523	622.067	612.661
33	615.053	624.49	624.77
33.1	613.295	620.037	625.673
33.2	610.535	625.197	623.698
33.3	615.983	624.695	624.709
33.4	614.196	621.139	615.367
33.5	612.959	622.275	620.254
33.6	609.139	621.638	622.185
33.7	619.582	620.862	623.026
33.8	617.39	622.091	622.386
33.9	616.711	614.81	627.962
34	615.728	620.946	628.933
34.1	618.005	619.687	623.386
34.2	613.519	627.314	618.963
34.3	615.321	623.282	616.922
34.4	610.416	628.246	616.925
34.5	605.476	624.785	614.735
34.6	602.556	622.642	618.818
34.7	615.512	624.564	617.976
34.8	613.49	623.428	617.2
34.9	616.865	618.326	615.301
35	607.976	619.424	614.049
35.1	615.482	619.417	622.616
35.2	603.176	624.573	619.978
35.3	609.546	618.594	617.412
35.4	609.521	614.111	619.892
35.5	605.761	625.721	610.675
35.6	606.06	616.596	612.896
35.7	604.412	615.998	613.516
35.8	601.844	615.678	618.216
35.9	600.099	624.43	611.509
36	597.364	622.938	610.819
36.1	597.751	625.211	610.105
36.2	613.858	616.492	600.221
36.3	616.474	620.535	606.372
36.4	617.093	622.504	610.601
36.5	605.159	626.436	612.404
36.6	599.806	629.695	614.827
36.7	607.475	626.062	621.193
36.8	607.655	620.594	616.03
36.9	613.84	623.559	616.307
37	607.56	621.631	620.558
37.1	607.245	618.262	624.721
37.2	607.703	621.969	622.506
37.3	609.001	620.633	612.816
37.4	610.746	621.057	613.139
37.5	612.118	623.711	621.534
37.6	615.401	617.208	613.167
37.7	612.265	620.631	609.703
37.8	608.816	621.401	614.673
37.9	613.358	622.266	611.483
38	615.341	623.514	614.504
38.1	608.329	625.023	616.653
38.2	606.582	629.165	616.735
38.3	607.691	627.237	619.394
38.4	614.836	617.109	616.605
38.5	609.252	618.654	610.993
38.6	609.644	626.179	611.856
38.7	608.429	624.636	617.086
38.8	609.639	616.95	615.697
38.9	601.964	618.661	610.009
39	609.61	625.796	608.836
39.1	609.782	622.496	617.822
39.2	606.409	616.293	615.524
39.3	607.297	624.301	614.235
39.4	614.177	625.71	615.687
39.5	617.115	626.865	616.82
39.6	608.236	619.449	617.907
39.7	609.459	621.284	623.605
39.8	610.553	621.75	617.414
39.9	607.669	624.15	622.697
40	609.942	620.363	622.651
40.1	612.716	621.785	622.193
40.2	606.259	625.993	617.703
40.3	609.772	623.23	614.972
40.4	612.783	625.18	616.216
40.5	611.035	625.401	622.563
40.6	615.177	625.162	619.922
40.7	610.474	623.413	619.332
40.8	610.321	618.448	620.614
40.9	604.603	624.463	619.811
41	615.347	620.747	614.299
41.1	610.097	623.729	610.279
41.2	610.591	621.349	614.457
41.3	611.718	623.001	616.641
41.4	613.24	625.427	613.286
41.5	613.905	623.652	614.431
41.6	609.775	619.49	622.03
41.7	605.414	622.115	610.026
41.8	601.578	630.454	613.375
41.9	604.568	625.292	614.218
42	607.935	622.422	614.749
42.1	606.807	625.001	616.015
42.2	607.605	617.401	612.9
42.3	607.249	620.669	602.92
42.4	605.098	620.505	618.65
42.5	605.835	616.003	614.707
42.6	615.479	620.823	622.416
42.7	618.458	620.982	611.901
42.8	607.707	626.444	617.148
42.9	610.126	621.624	624.059
43	605.415	619.515	618.908
43.1	602.958	612.581	625.142
43.2	601.204	618.454	625.477
43.3	603.935	619.478	620.089
43.4	601.874	617.807	620.151
43.5	595.253	624.784	622.269
43.6	596.639	621.389	631.82
43.7	598.566	622.024	621.671
43.8	596.953	618.482	621.506
43.9	599.541	622.27	623.799
44	600.177	613.965	621.848
44.1	604.03	613.296	632.892
44.2	601.232	618.113	629.66
44.3	599.611	615.102	631.076
44.4	602.332	617.911	628.898
44.5	604.104	618.993	632.984
44.6	602.924	612.825	635.727
44.7	605.157	612.496	633.81
44.8	599.336	615.356	630.317
44.9	605.901	620.55	627.783
45	611.03	616.546	631.97
45.1	614.43	613.824	630.379
45.2	611.197	610.059	631.611
45.3	610.944	618.333	629.83
45.4	611.154	617.841	628.438
45.5	608.738	617.063	626.367
45.6	616.654	611.894	622.141
45.7	618.746	613.983	624.131
45.8	616.545	617.219	629.237
45.9	619.394	618.628	625.293
46	614.069	620.273	627.174
46.1	612.96	613.184	623.484
46.2	615.673	624.573	620.823
46.3	613.456	625.428	625.15
46.4	612.412	624.373	625.273
46.5	610.64	623.39	631.528
46.6	615.667	622.849	614.682
46.7	608.296	622.498	622.013
46.8	615.323	627.613	622.162
46.9	608.433	626.623	623.435
47	616.937	622.933	630.971
47.1	612.607	631.517	623.318
47.2	616.237	626.534	628.174
47.3	616.215	623.732	629.97
47.4	615.268	627.171	628.298
47.5	612.75	623.354	627.786
47.6	616.39	623.076	627.325
47.7	619.301	624.941	626.003
47.8	614.236	625.489	624.811
47.9	618.684	620.164	625.46
48	622.775	621.054	630.506
48.1	609.259	621.896	639.323
48.2	615.697	624.158	634.547
48.3	613.965	622.072	636.552
48.4	604.758	626.652	646.446
48.5	604.933	622.502	636.893
48.6	614.958	621.631	631.966
48.7	607.655	621.826	629.995
48.8	605.86	620.388	641.28
48.9	605.852	621.919	636.677
49	608.291	618.844	634.417
49.1	599.98	621.236	630.046
49.2	603.72	618.454	635.763
49.3	604.539	623.771	633.809
49.4	608.166	618.445	632.383
49.5	607.96	616.261	630.972
49.6	599.502	627.33	629.146
49.7	611.144	623.432	626.583
49.8	613.492	623.971	629.812
49.9	616.164	622.706	626.201
50	609.97	621.169	621.819
50.1	614.434	620.805	624.308
50.2	608.153	615.524	625.497
50.3	617.23	620.133	623.684
50.4	618.166	617.485	618.892
50.5	611.602	619.981	613.168
50.6	612.294	626.284	615.542
50.7	612.592	622.099	621.083
50.8	604.823	622.883	622.037
50.9	608.448	629.383	624.676
51	616.86	625.622	624.944
51.1	615.622	623.51	627.419
51.2	616.207	624.38	615.563
51.3	616.107	625.535	617.73
51.4	625.466	628.872	627.415
51.5	620.607	624.083	628.504
51.6	614.763	622.916	623.896
51.7	611.057	625.946	625.998
51.8	615.794	628.655	616.153
51.9	616.977	629.72	621.023
52	615.682	624.68	633.35
52.1	621.214	627.031	623.109
52.2	625.555	627.344	625.117
52.3	620.085	629.467	623.551
52.4	616.293	628.064	628.582
52.5	614.489	628.544	631.094
52.6	621.519	629.281	630.285
52.7	617.666	627.938	632.224
52.8	611.786	630.533	622.741
52.9	617.148	628.582	622.29
53	616.553	622.194	624.105
53.1	615.213	628.646	629.157
53.2	617.135	622.512	634.741
53.3	610.69	622.79	628.216
53.4	618.906	630.241	632.826
53.5	611.869	629.588	635.766
53.6	616.063	628.24	634.1
53.7	615.281	624.131	632.537
53.8	611.082	626.803	629.151
53.9	617.38	625.798	629.321
54	620.369	624.254	624.106
54.1	623.438	625.466	631.816
54.2	619.723	633.899	630.473
54.3	623.507	628.296	632.96
54.4	615.622	629.627	627.863
54.5	614.831	632.033	637.664
54.6	623.056	634.791	634.568
54.7	622.896	632.994	630.232
54.8	618.955	635.26	626.451
54.9	624.096	632.562	631.185
55	618.454	631.509	631.134
55.1	612.268	630.328	628.01
55.2	616.282	635.322	629.316
55.3	615.78	627.822	632.908
55.4	620.418	630.694	623.739
55.5	611.952	631.74	627.986
55.6	612.28	632.525	621.01
55.7	612.544	626.913	626.218
55.8	618.029	623.374	621.197
55.9	615.67	631.435	625.553
56	614.289	628.263	619.266
56.1	605.625	632.828	620.265
56.2	610.754	627.082	622.676
56.3	611.852	632.839	626.679
56.4	618.479	633.397	625.764
56.5	620.044	626.32	624.753
56.6	619.244	634.404	618.565
56.7	618.071	625.975	626.268
56.8	614.504	627.584	619.154
56.9	610.828	631.83	616.598
57	608.704	622.154	616.599
57.1	618.945	623.501	628.011
57.2	622.327	629.161	614.855
57.3	627.34	623.131	622.888
57.4	621.697	629.684	626.755
57.5	617.787	628.864	625.224
57.6	626.702	633.038	614.799
57.7	621.78	634.435	618.212
57.8	619.81	631.803	621.109
57.9	623.931	629.83	618.467
58	618.67	627.131	616.693
58.1	617.422	630.557	624.91
58.2	627.277	632.012	621.86
58.3	631.87	630.31	628.579
58.4	625.502	635.369	632.826
58.5	620.909	633.182	621.975
58.6	617.857	625.104	627.514
58.7	613.06	632.671	626.738
58.8	621.582	631.081	620.575
58.9	616.372	634.232	619.82
59	624.59	632.069	627.381
59.1	626.139	627.225	627.554
59.2	622.447	633.516	622.466
59.3	617.468	633.105	623.15
59.4	620.58	636.853	624.71
59.5	615.164	637.824	616.98
59.6	621.737	631.63	616.856
59.7	625.107	634.8	617.489
59.8	629.26	631.667	618.484
59.9	626.984	638.122	625.801
60	624.798	636.296	623.672
60.1	625.31	635.032	622.109
60.2	621.192	635.806	622.641
60.3	623.295	633.456	624.679
60.4	619.072	631.964	621.289
60.5	620.086	636.172	624.904
60.6	618.31	631.013	616.631
60.7	618.367	634.437	621.01
60.8	617.621	631.161	621.634
60.9	617.495	636.165	618.44
61	615.469	629.355	611.495
61.1	616.853	635.968	619.574
61.2	615.128	640.497	620.696
61.3	615.803	637.644	622.006
61.4	615.673	641.196	623.94
61.5	612.652	638.008	624.598
61.6	606.728	634.891	617.365
61.7	606.387	634.852	623.678
61.8	606.198	633.005	618.346
61.9	612.388	633.952	617.375
62	616.595	634.958	622.178
62.1	613.766	640.1	623.851
62.2	617.006	640.109	616.537
62.3	612.711	630.036	619.173
62.4	621.496	630.585	619.72
62.5	610.838	632.413	625.179
62.6	613.879	633.158	620.505
62.7	615.542	631.041	626.88
62.8	607.471	633.196	624.336
62.9	604.308	635.016	617.013
63	610.657	625.861	624.025
63.1	602.735	626.722	614.006
63.2	606.52	630.493	625.905
63.3	605.17	631.14	625.616
63.4	605.384	629.663	617.555
63.5	614.35	627.687	621.059
63.6	612.923	632.263	624.554
63.7	608.306	626.187	618.84
63.8	616.706	627.465	618.324
63.9	612.964	629.357	614.944
64	612.863	624.996	622.948
64.1	614.488	627.391	615.602
64.2	612.95	621.901	618.369
64.3	605.926	623.104	617.392
64.4	610.152	622.732	612.804
64.5	608.143	619.247	616.579
64.6	605.37	623.501	619.14
64.7	601.106	624.153	620.202
64.8	603.745	623.842	616.354
64.9	609.002	625.557	627.026
65	613.177	624.584	622.183
65.1	605.109	621.294	618.678
65.2	617.944	619.193	626.29
65.3	613.915	625.521	623.63
65.4	617.4	627.864	616.544
65.5	609.923	625.967	615.261
65.6	610.08	623.161	624.564
65.7	617.502	625.679	625.073
65.8	621.45	630.008	617.667
65.9	620.745	628.439	615.513
66	616.811	625.317	626.177
66.1	623.255	626.314	626.578
66.2	620.394	626.768	631.731
66.3	614.287	623.814	624.481
66.4	614.575	621.882	618.233
66.5	620.059	625.278	624.709
66.6	622.785	618.892	616.383
66.7	628.668	618.897	626.264
66.8	615.052	619.851	621.691
66.9	621.764	617.727	620.678
67	628.075	620.521	624.416
67.1	619.006	616.731	620.464
67.2	614.298	616.412	619.781
67.3	621.187	617.048	617.797
67.4	619.324	619.366	612.725
67.5	619.243	626.898	617.442
67.6	615.8	623.511	617.432
67.7	617.51	626.454	620.446
67.8	621.801	628.261	613.729
67.9	615.917	630.429	621.971
68	618.289	624.899	613.233
68.1	616.607	622.384	625.046
68.2	621.501	622.491	623.504
68.3	615.656	624.03	619.457
68.4	627.44	625.933	613.378
68.5	624.154	626.244	613.981
68.6	613.785	622.483	618.755
68.7	624.184	620.859	613.54
68.8	619.645	615.629	621.366
68.9	621.017	619.996	611.84
69	625.784	617.113	612.497
69.1	629.92	620.744	610.501
69.2	619.977	622.085	607.666
69.3	621.381	626.801	611.922
69.4	622.021	619.635	622.924
69.5	622.988	618.965	607.436
69.6	625.517	616.039	617.628
69.7	619.501	613.746	619.231
69.8	622.411	619.632	619.522
69.9	621.452	620.5	614.595
70	619.265	616.27	621.116
70.1	619.848	623.622	613.974
70.2	625.473	616.71	616.693
70.3	621.381	622.063	622.811
70.4	623.854	624.89	623.088
70.5	630.598	627.467	625.561
70.6	628.416	625.227	625.702
70.7	627.767	625.227	628.236
70.8	631.966	624.21	625.262
70.9	629.168	618.82	617.563
71	628.98	629.531	624.98
71.1	634.243	626.113	611.217
71.2	633.47	624.209	617.636
71.3	626.543	625.703	626.305
71.4	635.342	624.979	621.425
71.5	629.461	625.178	619.499
71.6	625.337	618.199	621.576
71.7	619.356	622.659	618.747
71.8	629.853	628.882	617.437
71.9	627.013	623.955	624.361
72	622.372	624.536	621.522
72.1	624.508	627.055	623.877
72.2	616.413	620.174	631.762
72.3	624.859	622.335	621.687
72.4	625.062	622.68	621.15
72.5	623.297	623.887	626.185
72.6	624.612	623.882	631.993
72.7	622.585	621.956	620.325
72.8	621.275	624.086	614.685
72.9	621.564	623.632	618.791
73	624.016	628.833	623.009
73.1	615.519	627.014	616.172
73.2	629.945	621.837	615.549
73.3	630.296	626.037	622.763
73.4	622.954	628.497	608.169
73.5	617.132	627.229	616.002
73.6	620.199	628.15	609.938
73.7	620.254	623.677	613.719
73.8	617.551	620.588	619.308
73.9	620.745	618.567	622.684
74	623.813	624.486	608.931
74.1	616.321	628.369	620.139
74.2	618.118	621.197	617.198
74.3	620.332	620.81	620.279
74.4	617.851	619.74	619.498
74.5	613.712	617.064	618.766
74.6	619.731	619.269	615.211
74.7	618.612	622.017	614.65
74.8	620.865	624.686	620.344
74.9	627.045	623.019	616.532
75	621.732	619.341	614.919
75.1	614.124	617.572	607.763
75.2	620.313	619.184	616.715
75.3	617.021	620.773	615.995
75.4	613.263	618.453	613.373
75.5	620.262	619.519	615.232
75.6	611.713	622.004	620.622
75.7	616.939	615.846	614.248
75.8	614.961	619.225	616.433
75.9	618.031	622.054	612.889
76	618.789	622.96	621.813
76.1	622.227	625.836	620.336
76.2	623.179	620.004	620.91
76.3	620.959	619.973	616.59
76.4	620.356	619.835	616.966
76.5	625.179	617.79	617.851
76.6	619.505	616.428	616.753
76.7	618.15	615.075	616.037
76.8	628.917	612.285	621.181
76.9	619.561	617.557	620.2
77	629.979	611.886	618.523
77.1	619.98	618.928	609.682
77.2	625.572	622.541	623.398
77.3	614.673	615.951	620.823
77.4	620.774	610.497	622.387
77.5	618.384	615.441	620.779
77.6	618.533	616.361	620.394
77.7	618.582	623.21	617.163
77.8	615.101	621.603	619.216
77.9	611.051	618.696	617.689
78	615.747	619.025	613.901
78.1	613.64	619.274	611.401
78.2	614.994	616.109	615.294
78.3	611.002	619.894	611.742
78.4	614.614	621.618	618.649
78.5	615.107	621.223	621.959
78.6	611.851	625.193	613.991
78.7	605.995	626.453	615.822
78.8	613.109	625.625	621.974
78.9	610.99	621.922	615.043
79	612.028	629.133	615.726
79.1	607.747	619.682	620.123
79.2	611.085	626.223	612.684
79.3	617.506	626.503	619.6
79.4	624.37	630.837	615.386
79.5	614.307	630.563	620.197
79.6	619.264	625.538	624.376
79.7	616.265	625.476	623.226
79.8	610.269	624.478	619.034
79.9	610.986	627.143	624.12
80	608.649	626.673	626.48
80.1	610.695	624.036	622.785
80.2	611.784	623.904	621.673
80.3	614.35	623.302	623.488
80.4	605.914	626.849	618.87
80.5	616.259	625.68	625.351
80.6	618.191	626.907	621.28
80.7	616.046	624.015	623.501
80.8	620.353	622.781	625.847
80.9	615.237	623.675	623.715
81	625.822	618.388	625.436
81.1	623.401	625.637	623.918
81.2	623.698	618.453	632.495
81.3	631.084	620.655	628.044
81.4	620.57	623.351	629.893
81.5	625.533	620.67	624.665
81.6	627.352	619.681	622.694
81.7	623.722	625.361	622.809
81.8	621.422	622.581	630.838
81.9	619.93	623.779	632.374
82	624.625	621.358	623.559
82.1	624.559	618.629	627.505
82.2	626.467	624.032	626.259
82.3	619.099	627.782	622.817
82.4	620.288	621.708	624.449
82.5	631.102	620.737	629.023
82.6	618.606	625.296	614.095
82.7	616.633	623.158	613.654
82.8	623.427	620.056	616.107
82.9	617.482	620.115	618.682
83	620.247	616.36	622.714
83.1	622.129	620.598	624.332
83.2	620.108	617.816	624.017
83.3	622.988	615.526	621.629
83.4	618.683	618.785	620.395
83.5	624.115	617.324	627.233
83.6	626.932	616.381	629.385
83.7	628.988	622.625	630.07
83.8	621.52	619.043	633.507
83.9	620.715	617.13	629.242
84	614.244	616.328	633.348
84.1	613.936	621.792	625.013
84.2	612.805	623.243	625.16
84.3	619.166	625.644	627.985
84.4	609.874	623.206	632.68
84.5	611.09	627.719	626.089
84.6	616.189	623.71	626.701
84.7	606.934	625.49	627.926
84.8	609.021	624.988	628.925
84.9	611.627	622.867	618.698
85	615.786	624.097	625.944
85.1	612.702	620.345	628.369
85.2	601.904	628.341	619.929
85.3	605.533	623.344	626.201
85.4	613.18	620.917	627.362
85.5	612.324	623.342	629.606
85.6	610.102	626.706	623.151
85.7	609.172	622.086	627.086
85.8	606.497	622.54	626.28
85.9	613.178	625.736	634.274
86	611.89	621.405	626.341
86.1	614.924	615.647	633.737
86.2	613.206	621.236	633.877
86.3	612.599	620.982	632.821
86.4	617.991	621.591	631.109
86.5	606.374	622.075	629.997
86.6	622.447	623.433	627.977
86.7	615.254	617.983	635.289
86.8	617.717	622.076	634.927
86.9	615.463	621.957	633.242
87	617.538	618.742	623.427
87.1	615.229	618.53	631.703
87.2	619.198	617.444	632.207
87.3	619.424	614.806	630.973
87.4	617.08	614.783	635.499
87.5	619.648	612.906	627.876
87.6	618.965	617.363	626.041
87.7	616.17	621.567	626.721
87.8	613.906	616.076	625.494
87.9	617.058	620.229	621.888
88	621.626	619.657	624.015
88.1	614.204	618.075	616.134
88.2	609.146	621.357	618.903
88.3	615.004	623	619.79
88.4	618.971	618.076	626.439
88.5	614.675	619.055	628.711
88.6	618.873	615.009	625.523
88.7	613.77	617.043	616.596
88.8	617.372	618.882	624.4
88.9	625.502	615.699	627.111
89	612.46	614.482	628.519
89.1	612.8	620.177	628.576
89.2	620.816	625.061	625.943
89.3	615.663	620.117	634.673
89.4	619.35	618.972	632.991
89.5	624.632	623.093	620.4
89.6	620.223	615.539	626.922
89.7	614.294	619.48	624.611
89.8	616.826	620.152	622.987
89.9	617.717	613.539	621.146
90	615.477	617.517	625.495
90.1	613.197	618.208	631.346
90.2	612.138	619.07	624.901
90.3	620.006	617.146	631.563
90.4	618.025	619.382	635.31
90.5	612.415	612.492	625.713
90.6	605.375	617.601	631.992
90.7	607.652	615.17	634.477
90.8	612.368	620.902	642.949
90.9	619.047	616.356	634.451
91	619.275	616.387	625.364
91.1	618.97	618.777	627.059
91.2	620.16	620.096	624.057
91.3	613.007	619.438	622.629
91.4	613.853	616.047	629.877
91.5	607.942	617.012	631.191
91.6	615.74	617.63	629.358
91.7	620.238	614.06	634.842
91.8	615.145	615.804	634.211
91.9	621.499	618.002	636.497
92	618.34	621.272	626.492
92.1	617.871	619.448	632.258
92.2	619.049	614.001	633.423
92.3	616.203	614.78	629.401
92.4	609.77	618.715	637.472
92.5	606.687	614.426	634.051
92.6	611.804	617.587	638.13
92.7	614.012	616.776	634.187
92.8	608.427	615.888	635.981
92.9	609.116	617.537	627.728
93	611.87	612.76	637.09
93.1	609.778	611.049	636.217
93.2	605.141	616.344	634.636
93.3	611.202	615.795	635.987
93.4	610.741	615.601	645.172
93.5	613.281	614.501	637.59
93.6	604.889	611.508	633.66
93.7	606.103	620.222	636.361
93.8	604.351	616.864	642.474
93.9	609.54	614.547	639.407
94	608.429	614.387	639.544
94.1	611.246	619.396	637.215
94.2	606.313	623.339	650.065
94.3	610.349	621.531	640.485
94.4	609.297	614.628	636.008
94.5	602.619	617.349	637.704
94.6	603.992	623.371	642.896
94.7	610.036	618.205	639.664
94.8	614.187	618.987	639.684
94.9	606.198	615.603	636.764
95	607.123	614.75	639.15
95.1	605.969	620.068	635.831
95.2	609.424	618.569	643.56
95.3	608.47	620.969	638.082
95.4	603.422	625.488	643.068
95.5	601.457	619.55	650.416
95.6	606.03	620.99	636.963
95.7	603.928	618.53	643.355
95.8	597.843	619.282	629.061
95.9	598.574	618.938	636.627
96	608.093	621.573	639.548
96.1	609.734	615.828	638.484
96.2	606.582	621.498	629.536
96.3	607.59	623.433	629.185
96.4	599.632	620.574	626.089
96.5	604.893	622.612	635.857
96.6	606.343	615.72	627.807
96.7	610.884	612.358	620.741
96.8	605.057	618.786	626.753
96.9	605.586	618.901	628.305
97	602.837	618.487	633.551
97.1	601.957	612.212	632.509
97.2	610.57	614.077	635.023
97.3	610.996	619.702	635.464
97.4	612.25	614.919	630.649
97.5	610.769	618.316	627.627
97.6	612.208	621.871	633.814
97.7	611.751	621.646	630.869
97.8	614.628	620.617	636.316
97.9	610.115	618.809	632.198
98	615.962	618.685	629.887
98.1	611.311	613.735	630.147
98.2	613.916	621.177	627.193
98.3	615.049	614.656	626.824
98.4	610.525	620.445	632.25
98.5	609.339	617.032	629.218
98.6	607.638	619.399	624.88
98.7	611.097	621.175	626.838
98.8	609.526	618.213	630.589
98.9	609.915	620.895	626.676
99	606.817	617.63	624.049
99.1	604.368	615.138	628.544
99.2	608.258	615.548	626.646
99.3	612.227	614.177	628.544
99.4	608.83	609.73	630.205
99.5	610.784	611.575	623.786
99.6	606.073	615.819	629.128
99.7	610.602	608.327	625.721
99.8	612.547	610.022	631.304
99.9	610.622	609.406	623.489
100	613.492	612.942	623.948
100.1	612.296	614.109	625.228
100.2	615.308	614.091	620.94
100.3	619.7	615.091	623.806
100.4	614.411	616.826	620.843
100.5	612.261	614.948	624.134
100.6	614.154	607.5	625.563
100.7	609.598	614.122	627.545
100.8	616.316	614.243	628.905
100.9	620.986	615.485	633.04
101	613.164	610.203	640.158
101.1	615.41	616.495	625.466
101.2	623.588	615.748	638.79
101.3	619.769	619.194	632.391
101.4	608.443	613.236	629.791
101.5	611.742	615.136	628.411
101.6	618.511	613.482	630.134
101.7	620.607	611.73	625.635
101.8	616.071	612.256	632.186
101.9	616.532	610.284	632.976
102	617.175	611.567	627.864
102.1	614.133	618.465	627.33
102.2	614.282	617.405	633.154
102.3	618.287	618.872	629.664
102.4	615.978	619.243	621.547
102.5	612.689	613.406	628.724
102.6	608.191	615.984	620.051
102.7	617.598	614.882	621.239
102.8	615.491	618.478	622.152
102.9	617.092	619.063	629.797
103	609.088	618.303	626.327
103.1	614.451	616.812	625.381
103.2	615.351	620.827	619.304
103.3	615.846	618.019	616.639
103.4	623.582	619.666	627.763
103.5	626.712	615.858	616.796
103.6	614.812	617.585	625.42
103.7	620.651	622.846	618.695
103.8	612.589	615.014	623.188
103.9	616.749	618.899	622.92
104	613.175	617.495	624.813
104.1	615.35	616.809	620.215
104.2	615.591	617.513	622.018
104.3	610.104	615.037	630.599
104.4	611.37	619.037	621.053
104.5	610.449	613.552	624.898
104.6	611.16	613.581	615.316
104.7	612.409	611.771	629.575
104.8	612.756	620.033	619.345
104.9	612.094	612.553	612.958
105	614.609	617.398	620.377
105.1	609.846	615.401	626.706
105.2	609.999	610.026	635.801
105.3	612.532	613.06	627.951
105.4	602.909	611.294	627.621
105.5	606.848	616.688	623.492
105.6	604.844	613.352	631.157
105.7	609.3	615.165	623.73
105.8	608.252	611.186	625.892
105.9	614.566	607.903	625.984
106	614.909	611.743	629.361
106.1	614.544	605.816	621.642
106.2	619.602	607.724	629.294
106.3	611.025	609.556	630.352
106.4	611.139	614.79	633.335
106.5	610.38	613.27	625.638
106.6	620.118	611.278	629.771
106.7	617.776	619.292	631.25
106.8	616.651	617.672	624.987
106.9	612.035	611.087	626.499
107	621.686	615.603	627.549
107.1	611.615	614.042	625.856
107.2	614.955	613.732	633.329
107.3	618.94	614.112	619.113
107.4	614.755	615.051	628.926
107.5	622.213	611.827	629.295
107.6	616.024	615.298	627.252
107.7	620.75	612.541	630.929
107.8	615.612	612.466	625.358
107.9	615.809	611.587	623.157
108	616.834	615.675	612.052
108.1	618.012	617.279	613.135
108.2	618.207	616.142	620.899
108.3	619.904	615.707	625.234
108.4	607.858	616.126	622.773
108.5	604.872	619.931	623.639
108.6	608.854	615.894	625.446
108.7	613.925	614.32	624.424
108.8	615.486	618.036	622.404
108.9	621.434	618.137	623.787
109	620.448	614.091	631.575
109.1	616.197	614.845	628.181
109.2	618.984	614.002	630.231
109.3	613.586	612.877	632.39
109.4	616.408	621.009	629.534
109.5	618.814	622.158	627.62
109.6	617.786	615.179	625.424
109.7	620.96	609.566	633.035
109.8	610.471	613.264	629.243
109.9	608.112	614.947	632.374
110	609.077	616.433	629.425
110.1	616.873	619.184	634.514
110.2	620.67	617.96	637.561
110.3	617.658	618.111	635.898
110.4	616.015	613.399	635.48
110.5	608.838	612.95	627.922
110.6	621.165	614.167	631.9
110.7	617.3	621.847	627.319
110.8	615.348	621.488	635.741
110.9	628.13	619.551	626.226
111	622.988	620.716	628.609
111.1	620.555	621.445	624.759
111.2	622.153	618.488	619.229
111.3	619.204	619.642	623.352
111.4	624.316	620.046	621.792
111.5	620.109	618.871	622.961
111.6	626.724	619.184	623.372
111.7	617.282	618.317	627.509
111.8	616.324	621.424	622.498
111.9	613.665	618.956	618.351
112	624.778	617.47	620.68
112.1	612.435	619.137	621.233
112.2	616.031	613.487	622.862
112.3	618.345	606.238	617.344
112.4	617.268	610.649	627.557
112.5	620.088	612.336	618.231
112.6	627.835	613.245	619.518
112.7	624.694	610.299	629.138
112.8	622.178	603.557	624.043
112.9	623.031	604.714	629.577
113	622.706	604.711	630.403
113.1	621.822	609.236	632.994
113.2	620.195	609.626	631.149
113.3	616.557	607.56	633.035
113.4	622.682	609.553	631.938
113.5	625.345	612.51	625.315
113.6	612.909	610.25	631.679
113.7	614.687	618.609	631.628
113.8	613.652	611.786	631.25
113.9	622.283	614.042	638.115
114	614.036	618.645	624.666
114.1	624.09	618.348	629.843
114.2	623.255	609.824	633.827
114.3	609.838	612.283	627.243
114.4	610.467	616.287	622.459
114.5	610.038	619.514	627.229
114.6	606.717	620.718	627.254
114.7	614.972	611.613	635.228
114.8	613.205	620.743	621.59
114.9	618.869	616.507	625.543
115	610.585	611.347	626.982
115.1	610.107	612.211	633.532
115.2	616.293	615.838	632.067
115.3	609.692	613.392	635.485
115.4	615.368	613.53	625.117
115.5	614.719	613.659	622.036
115.6	614.893	612.913	623.587
115.7	615.298	610.418	623.479
115.8	621.111	614.003	623.981
115.9	616.832	614.074	628.576
116	616.268	610.563	620.077
116.1	625.016	607.868	611.642
116.2	622.116	611.524	621.264
116.3	630.125	613.811	616.922
116.4	615.219	613.876	615.083
116.5	619.632	615.359	627.446
116.6	627.511	616.869	625.747
116.7	621.189	606.672	624.386
116.8	618.237	611.529	620.676
116.9	617.373	614.524	626.869
117	616.342	607.046	622.443
117.1	622.378	613.772	630.274
117.2	619.148	611.614	624.75
117.3	618.982	610.406	625.863
117.4	610.542	615.172	621.583
117.5	614.784	612.73	627.719
117.6	614.944	611.76	622.877
117.7	609.38	614.137	623.141
117.8	602.677	618.548	622.415
117.9	606.927	615.955	621.894
118	602.263	617.967	632.404
118.1	603.401	608.972	624.35
118.2	604.664	607.429	627.701
118.3	603.612	609.004	619.525
118.4	607.266	610.744	626.571
118.5	611.666	610.964	623.39
118.6	608.997	608.455	617.481
118.7	611.442	609.143	627.101
118.8	602.34	606.878	627.182
118.9	608.344	610.095	620.829
119	607.122	611.015	624.438
119.1	609.953	603.615	620.921
119.2	613.323	608.62	621.334
119.3	604.569	609.375	621.951
119.4	612.063	604.487	622.371
119.5	606.63	606.691	619.005
119.6	607.952	613.958	626.28
119.7	603.759	612.679	619.539
119.8	611.098	607.932	620.529
119.9	609.972	608.884	618.114
120	615.045	610.656	615.922
120.1	622.581	610.126	620.09
120.2	609.478	608.052	625.781
120.3	609.994	607.421	621.719
120.4	604.403	607.962	623.637
120.5	612.635	614.46	625.132
120.6	608.342	605.825	619.38
120.7	606.346	605.398	620.79
120.8	606.762	609.37	632.068
120.9	616.86	609.72	624.905
121	603.929	613.672	616.633
121.1	615.854	609.56	624.614
121.2	610.42	609.72	631.112
121.3	614.171	606.591	635.969
121.4	607.692	604.663	626.976
121.5	603.874	606.466	633.33
121.6	608.376	604.435	632.779
121.7	608.592	611.909	632.172
121.8	604.811	607.204	627.221
121.9	605.607	605.932	633.322
122	600.408	600.866	624.771
122.1	609.967	606.396	630.952
122.2	611.773	605.743	618.843
122.3	605.415	609.687	624.784
122.4	607.447	602.605	618.483
122.5	608.745	604.072	617.912
122.6	608.227	604.411	619.272
122.7	610.449	606.372	622.876
122.8	605.556	610.838	631.145
122.9	610.672	610.346	625.503
123	606.915	605.699	619.26
123.1	609.327	610.395	633.685
123.2	606.3	608.052	627.096
123.3	603.208	611.75	626.75
123.4	609.487	608.71	625.561
123.5	605.666	607.842	630.76
123.6	615.482	608.196	631.166
123.7	613.814	605.785	635.074
123.8	612.849	609.384	632.124
123.9	613.55	610.329	632.609
124	617.543	610.844	631.365
124.1	610.953	606.15	631.325
124.2	618.521	610.415	626.6
124.3	615.287	611.449	630.641
124.4	618.346	604.328	631.309
124.5	617.814	604.534	624.45
124.6	625.789	609.259	633.846
124.7	621.449	600.838	631.71
124.8	620.74	598.896	627.736
124.9	615.695	601.755	629.8
125	620.126	610.4	629.638
125.1	616.961	613.846	622.151
125.2	619.42	603.071	625.206
125.3	617.862	609.523	625.224
125.4	616.848	611.434	633.657
125.5	614.904	616.472	634.623
125.6	613.749	618.076	623.42
125.7	617.983	617.734	620.38
125.8	613.792	612.76	623.899
125.9	610.692	609.811	629.87
126	618.392	608.669	625.682
126.1	615.179	611.763	631.761
126.2	622.507	604.758	625.106
126.3	620.999	608.586	615.553
126.4	609.196	610.114	620.067
126.5	620.377	611.446	626.952
126.6	618.847	613.941	626.555
126.7	619.587	615.342	631.242
126.8	620.967	615.153	626.685
126.9	611.899	616.09	622.408
127	610.19	613.626	628.368
127.1	616.592	615.292	630.84
127.2	617.243	621.039	621.628
127.3	612.458	618.492	633.88
127.4	611.336	619.618	622.206
127.5	616.176	623.371	631.422
127.6	610.725	614.378	621.977
127.7	614.806	609.036	628.852
127.8	619.577	609.887	627.059
127.9	614.512	615.484	624.663
128	607.255	610.003	616.739
128.1	609.489	614.214	626.631
128.2	612.482	614.973	626.183
128.3	613.485	611.437	628.822
128.4	610.238	615.038	627.671
128.5	606.801	613.81	627.087
128.6	614.744	610.534	625.657
128.7	611.11	615.228	629.617
128.8	608.095	618.123	623.071
128.9	603.756	614.138	631.689
129	601.193	619.423	630.887
129.1	603.97	615.768	634.497
129.2	605.125	611.712	635.957
129.3	607	609.625	634.81
129.4	613.195	621.597	635.166
129.5	615.012	613.488	627.4
129.6	607.012	616.649	631.9
129.7	609.702	611.595	630.607
129.8	608.961	614.342	634.267
129.9	611.788	613.563	627.52
130	615.109	612.188	633.049
130.1	616.203	613.06	625.691
130.2	618.19	622.105	625.799
130.3	623.321	621.607	625.609
130.4	626.978	617.793	618.531
130.5	610.768	614.523	630.662
130.6	622.175	617.546	629.999
130.7	623.332	612.832	622
130.8	627.09	618.802	619.707
130.9	621.834	624.552	631.276
131	619.617	619.727	627.057
131.1	615.564	612.816	632.65
131.2	624.055	620.436	624.034
131.3	625	614.914	628.236
131.4	625.127	613.206	633.134
131.5	610.956	614.119	624.007
131.6	610.937	616.229	624.66
131.7	622.718	614.272	625.028
131.8	619.034	614.292	621.081
131.9	621.046	616.144	626.673
132	615.395	608.197	626.349
132.1	609.992	613.251	630.753
132.2	622.533	616.83	624.923
132.3	618.64	610.891	623.598
132.4	614.336	617.672	625.171
132.5	615.091	616.815	618.542
132.6	617.578	613.164	616.743
132.7	623.339	621.885	615.24
132.8	623.4	617.721	621.061
132.9	616.247	612.587	626.378
133	611	606.647	623.249
133.1	611.595	609.211	624.073
133.2	606.259	606.56	614.52
133.3	611.686	615.695	613.984
133.4	610.072	610.116	611.477
133.5	608.754	613.439	622.641
133.6	609.542	610.24	612.071
133.7	612.826	615.868	623.73
133.8	611.518	616.558	618.982
133.9	612.865	613.791	623.735
134	614.904	618.102	617.986
134.1	622.127	614.079	611.605
134.2	622.638	612.136	621.469
134.3	617.36	611.15	623.192
134.4	611.754	615.884	619.854
134.5	613.449	618.71	622.347
134.6	619.357	616.125	623.603
134.7	616.714	610.249	626.924
134.8	622.559	611.978	629.617
134.9	618.347	613.843	635.284
135	626.609	609.152	639.469
135.1	621.786	609.548	622.647
135.2	630.005	611.067	620.548
135.3	634.158	611.288	620.168
135.4	629.675	618.102	614.74
135.5	627.934	606.655	624.02
135.6	637.623	609.325	622.576
135.7	635.197	616.242	622.519
135.8	627.946	608.057	622.195
135.9	629.731	616.693	620.212
136	628.177	609.569	626.182
136.1	630.372	616.308	621.664
136.2	627.858	611.594	626.573
136.3	617.626	612.438	629.195
136.4	624.363	616.273	633.197
136.5	620.587	617.495	630.772
136.6	627.997	619.859	625.092
136.7	630.781	619.599	630.652
136.8	624.729	617.24	623.427
136.9	627.026	614.014	620.578
137	621.191	607.708	619.711
137.1	622.288	616.997	622.563
137.2	618.688	617.904	620.395
137.3	627.299	617.101	625.918
137.4	628.755	611.527	617.391
137.5	624.544	614.75	621.774
137.6	636.243	612.317	615.436
137.7	633.394	614.631	616.791
137.8	628.632	615.062	616.388
137.9	631.185	616.837	619.325
138	625.248	615.54	626.837
138.1	636.957	613.903	616.588
138.2	634.129	616.781	623.622
138.3	631.562	613.242	619.958
138.4	636.265	613.928	610.802
138.5	632.798	619.06	608.647
138.6	627.636	618.679	612.375
138.7	626.739	616.867	613.579
138.8	625.469	617.127	616.572
138.9	627.04	618.734	612.968
139	627.793	618.191	618.649
139.1	632.399	615.62	613.404
139.2	620.304	616.04	619.834
139.3	625.272	618.489	624.068
139.4	632.119	617.413	621.314
139.5	623.028	614.311	622.792
139.6	617.852	612.143	621.61
139.7	622.01	617.875	615.161
139.8	629.317	609.265	615.013
139.9	621.657	606.474	611.265
140	620.784	614.711	613.055
140.1	621.531	612.274	611.578
140.2	619.302	613.816	611.041
140.3	621.925	608.905	610.33
140.4	621.642	607.063	609.526
140.5	622.291	606.05	621.478
140.6	623.83	607.65	611.637
140.7	618.583	604.694	611.004
140.8	624.035	605.307	618.21
140.9	629.758	607.06	608.231
141	633.085	607.737	607.063
141.1	626.695	608.25	612.753
141.2	627.799	604.41	612.786
141.3	623.561	611.321	617.611
141.4	622.389	608.053	609.198
141.5	630.06	609.348	613.563
141.6	625.14	613.555	617.271
141.7	624.325	614.341	615.097
141.8	623.875	611.833	613.827
141.9	617.893	609.756	614.092
142	625.467	610.352	621.279
142.1	619.629	609.711	612.15
142.2	620.184	609.861	611.681
142.3	618.531	613.92	611.094
142.4	622.842	603.974	612.642
142.5	622.967	606.701	616.112
142.6	621.075	608.637	621.026
142.7	626.11	607.412	617.424
142.8	624.279	608.8	621.061
142.9	615.149	608.644	619.029
143	631.467	607.561	617.554
143.1	628.551	603.74	613.31
143.2	621.455	608.879	620.217
143.3	619.078	604.18	621.816
143.4	630.555	604.646	616.885
143.5	620.148	611.728	617.217
143.6	627.914	606.537	610.386
143.7	617.769	612.447	612.756
143.8	620.424	609.285	608.798
143.9	623.449	603.468	614.18
144	627.042	611.768	613.096
144.1	624.093	605.33	612.044
144.2	619.152	606.724	612.72
144.3	629.301	606.259	622.109
144.4	620.835	601.862	611.483
144.5	630.741	605.152	605.449
144.6	631.828	604.524	606.088
144.7	638.177	606.316	615.115
144.8	628.006	604.015	606.003
144.9	626.619	600.107	613.663
145	630.702	607.145	612.143
145.1	623.76	606.821	614.454
145.2	624.837	603.732	608.299
145.3	619.759	600.742	611.101
145.4	618.934	604.602	611.935
145.5	634.587	605.248	618.045
145.6	629.33	603.268	615.335
145.7	626.276	607.385	614.617
145.8	623.121	604.133	615.809
145.9	631.243	606.309	616.353
146	623.736	600.794	616.584
146.1	623.381	610.699	612.828
146.2	623.996	603.878	616.61
146.3	616.449	602.661	612.626
146.4	617.087	602.32	615.45
146.5	619.222	607.168	616.838
146.6	620.393	603.236	616.446
146.7	621.533	604.927	610.577
146.8	619.357	604.204	612.116
146.9	617.438	607.287	612.068
147	614.545	603.701	611.458
147.1	618.665	604.237	616.297
147.2	620.227	607.104	608.073
147.3	623.721	601.334	614.304
147.4	619.7	599.619	612.858
147.5	615.373	602.967	617.502
147.6	617.018	604.588	620.301
147.7	617.407	600.866	618.884
147.8	621.801	606.52	616.702
147.9	626.352	604.638	608.713
148	620.514	602.753	612.691
148.1	624.259	606.215	613.013
148.2	620.424	605.677	614.524
148.3	619.585	608.287	614.352
148.4	626.965	603.024	611.765
148.5	629.166	601.165	610.961
148.6	628.437	605.946	614.231
148.7	627.59	602.658	611.431
148.8	631.748	602.857	610.792
148.9	622.546	599.624	610.243
149	624.472	603.18	603.55
149.1	618.81	604.884	608.367
149.2	620.276	602.32	608.771
149.3	616.764	602.301	607.818
149.4	622.642	602.769	616.376
149.5	626.381	597.638	615.955
149.6	618.757	602.134	613.541
149.7	620.621	604.994	616.652
149.8	620.347	602.524	621.681
149.9	621.034	600.305	613.149
150	617.839	605.459	616.002
150.1	620.355	606.843	615.558
150.2	617.185	602.883	615.832
150.3	622.397	601.878	613.797
150.4	624.905	600.741	609.617
150.5	622.022	602.476	606.769
150.6	613.397	601.482	612.634
150.7	615.015	598.65	616.623
150.8	618.197	599.556	611.622
150.9	617.869	601.635	619.787
151	616.193	606.688	613.015
151.1	625.474	599.275	617.139
151.2	619.94	599.708	618.633
151.3	618.937	603.766	610.485
151.4	618.378	603.528	624.387
151.5	619.497	608.703	613.498
151.6	621.162	602.885	618.525
151.7	613.604	602.461	611.655
151.8	621.67	606.025	612.562
151.9	622.645	602.839	607.657
152	622.524	606.565	615.986
152.1	624.363	604.105	613.013
152.2	623.634	609.159	613.565
152.3	627.931	611.167	617.539
152.4	622.79	605.223	619.53
152.5	627.857	600.525	620.616
152.6	629.165	601.934	618.861
152.7	618.011	598.831	622.935
152.8	617.313	602.433	612.164
152.9	618.389	603.795	619.273
153	615.443	603.131	614.394
153.1	608.025	604.908	610.478
153.2	613.745	602.039	621.921
153.3	622.464	604.984	616.018
153.4	628.572	601.901	619.383
153.5	627.208	605.387	612.394
153.6	618.9	600.815	613.791
153.7	621.393	606.108	611.671
153.8	623.179	600.695	605.202
153.9	623.481	602.796	610.37
154	625.424	609.544	608.195
154.1	628.19	604.873	610.69
154.2	616.157	607.43	610.009
154.3	626.075	606.639	614.531
154.4	626.099	607.156	612.447
154.5	625.918	606.483	611.61
154.6	624.138	607.768	615.314
154.7	625.221	603.425	619.105
154.8	627.182	603.692	620.186
154.9	623.247	607.215	613.034
155	630.334	612.712	617.097
155.1	626.62	604.651	611.207
155.2	628.951	602.324	620.703
155.3	628.714	602.052	614.356
155.4	630.28	601.715	617.695
155.5	622.888	602.596	617.189
155.6	625.757	604.697	617.499
155.7	621.438	605.56	618.653
155.8	623.103	604.916	614.653
155.9	625.512	605.619	620.153
156	620.418	600.875	619.487
156.1	619.702	605.544	616.229
156.2	620.02	602.922	617.214
156.3	618.424	601.764	613.473
156.4	622.006	602.543	613.305
156.5	618.063	601.922	609.192
156.6	625.753	599.103	614.29
156.7	612.913	610.739	617.467
156.8	623.607	602.284	614.622
156.9	627.948	611.29	612.833
157	617.479	604.633	623.387
157.1	621.564	611.188	617.101
157.2	616.87	604.477	619.091
157.3	628.63	602.056	618.455
157.4	617.562	610.669	615.358
157.5	617.085	607.975	625.425
157.6	619.078	606.262	613.845
157.7	624.468	606.172	611.156
157.8	630.164	609.095	615.196
157.9	630.549	605.575	613.355
158	630.344	610.35	614.528
158.1	630.954	617.846	612.854
158.2	617.394	606.938	614.8
158.3	622.163	608.942	615.637
158.4	617.427	607.636	620.801
158.5	616.394	606.353	614.845
158.6	615.123	610.974	613.575
158.7	616.585	609.297	615.589
158.8	618.272	609.354	621.203
158.9	622.431	606.158	615.926
159	614.993	601.196	621.204
159.1	613.281	602.606	613.029
159.2	610.213	605.12	621.541
159.3	608.991	605.231	618.866
159.4	609.875	609.169	620.821
159.5	614.311	610.998	622.254
159.6	612.231	608.374	622.862
159.7	612.023	607.73	616.872
159.8	614.464	608.327	623.687
159.9	620.145	608.25	620.363
160	613.943	604.534	621.953
160.1	606.303	607.355	617.501
160.2	614.397	603.724	617.29
160.3	612.018	604.382	606.784
160.4	607.533	605.006	619.853
160.5	613.816	603.529	615.489
160.6	613.485	606.248	623.633
160.7	612.664	601.481	617.804
160.8	607.878	605.007	616.363
160.9	607.666	606.217	617.629
161	609.764	608.063	619.234
161.1	606.176	601.085	620.929
161.2	608.945	603.654	618.157
161.3	610.356	604.51	625.065
161.4	597.273	603.557	613.37
161.5	608.124	597.084	619.532
161.6	615.655	603.806	617.342
161.7	613.697	601.491	615.408
161.8	612.041	604.176	613.956
161.9	613.448	600.535	620.003
162	613.167	595.932	615.263
162.1	615.47	604.854	617.557
162.2	614.464	599.361	617.065
162.3	619.616	598.883	616.677
162.4	611.167	601.983	627.44
162.5	615.496	604.439	616.817
162.6	607.67	602.602	620.08
162.7	612.366	602.667	620.679
162.8	612.95	601.078	622.533
162.9	615.631	594.551	629.09
163	622.734	605.969	622.819
163.1	615.867	605.256	630.631
163.2	618.981	600.108	628.847
163.3	628.932	601.612	626.039
163.4	621.113	608.949	627.163
163.5	618.627	604.805	624.936
163.6	618.821	604.207	621.104
163.7	613.55	600.813	628.95
163.8	620.208	603.229	621.476
163.9	613.76	600.409	626.576
164	623.532	607.235	628.409
164.1	620.893	608.053	632.89
164.2	621.204	607.34	624.985
164.3	615.496	600.564	628.814
164.4	626.15	609.36	629.091
164.5	613.942	610.476	629.065
164.6	612.953	606.269	624.431
164.7	620.802	601.743	626.915
164.8	621.786	607.638	632.349
164.9	612.028	605.701	626.668
165	613.4	603.159	623.147
165.1	608.461	603.404	629.602
165.2	620.836	606.039	632.244
165.3	622.323	605.012	631.225
165.4	611.828	603.472	630.755
165.5	625.721	604.126	634.91
165.6	614.998	601.96	631.666
165.7	622.217	601.138	630.694
165.8	620.552	606.218	629.953
165.9	614.717	605.081	633.077
166	619.969	601.492	634.962
166.1	620.753	603.498	628.093
166.2	615.126	604.051	630.043
166.3	623.959	601.575	629.662
166.4	621.015	602.801	622.44
166.5	623.075	605.454	623.3
166.6	623.064	606.087	621.82
166.7	624.013	604.426	619.077
166.8	625.919	607.484	629.711
166.9	625.382	608.72	623.678
167	629.54	611.203	623.966
167.1	631.349	606.184	632.689
167.2	634.679	605.289	636.995
167.3	630.997	599.8	635.776
167.4	625.825	604.681	634.956
167.5	628.967	606.964	633.294
167.6	627.376	608.729	633.399
167.7	625.963	604.093	629.955
167.8	624.165	603.516	632.882
167.9	623.396	606.771	636.685
168	623.071	608.689	624.834
168.1	622.814	608.386	618.329
168.2	619.411	609.79	628.982
168.3	622.853	606.731	634.55
168.4	622.211	605.46	624.873
168.5	617.695	610.559	631.347
168.6	620.221	609.057	637.08
168.7	623.822	607.078	641.243
168.8	621.673	608.499	627.166
168.9	621.755	610.234	631.808
169	627.019	610.639	636.346
169.1	624.215	602.226	635.404
169.2	624.342	604.344	629.776
169.3	625.912	603.165	635.083
169.4	620.795	606.218	633.863
169.5	622.762	604.556	641.518
169.6	612.563	608.203	633.69
169.7	623.934	602.372	627.271
169.8	628.4	611.626	627.092
169.9	625.578	601.417	634.629
170	623.941	608.544	634.296
170.1	613.664	604.543	632.111
170.2	619.377	605.181	633.039
170.3	622.099	611.969	628.998
170.4	621.544	609.091	625.691
170.5	623.16	612.703	632.233
170.6	625.868	610.528	629.14
170.7	620.996	611.4	620.034
170.8	621.316	609.613	625.878
170.9	628.608	611.326	623.809
171	621.093	613.864	622.654
171.1	619.839	605.182	625.347
171.2	620.668	608.559	617.92
171.3	623.695	604.847	624.309
171.4	617.161	606.792	621.363
171.5	619.985	608.123	620.33
171.6	626.524	610.261	620.771
171.7	630.563	612.469	620.195
171.8	627.35	606.197	617.066
171.9	623.623	606.236	620.746
172	617.204	611.257	628.016
172.1	621.949	614.756	630.244
172.2	620.308	609.565	629.037
172.3	625.561	610.623	625.284
172.4	620.885	613.945	623.839
172.5	622.585	611.969	624.842
172.6	609.766	607.564	629.226
172.7	614.25	609.876	624.241
172.8	617.855	609.509	628.825
172.9	612.345	610.343	626.291
173	627.1	610.407	624.774
173.1	618.652	604.244	627.699
173.2	614.497	610.212	631.175
173.3	619.104	607.16	626.806
173.4	619.306	604.279	635.284
173.5	616.79	606.093	631.449
173.6	619.43	606.998	631.163
173.7	622.049	609.807	635.607
173.8	621.419	612.784	641.122
173.9	627.617	615.028	628.859
174	623.386	604.973	622.192
174.1	617.674	609.725	622.532
174.2	619.086	608.411	626.898
174.3	614.096	610.094	624.362
174.4	612.457	608.78	619.587
174.5	616.899	602.343	629.379
174.6	616.208	603.14	623.435
174.7	614.43	611.366	623.184
174.8	613.059	608.619	624.795
174.9	615.003	608.277	628.423
175	612.464	610.204	628.18
175.1	604.948	609.289	630.893
175.2	604.598	613.817	625.081
175.3	605.736	610.954	633.463
175.4	607.591	609.511	624.437
175.5	614.7	603.885	633.597
175.6	614.265	602.737	625.306
175.7	606.523	602.063	625.013
175.8	604.292	605.413	624.083
175.9	608.779	611.595	621.695
176	613.091	607.209	630.299
176.1	607.893	608.494	626.921
176.2	613.827	608.377	618.983
176.3	606.733	606.91	632.413
176.4	614.355	599.125	635.471
176.5	614.547	603.747	629.648
176.6	613.81	606.681	634.092
176.7	613.894	605.414	633.649
176.8	613.182	608.092	626.797
176.9	618.067	604.095	626.808
177	607.944	606.168	622.866
177.1	608.222	602.527	625.954
177.2	613.014	605.829	626.683
177.3	615.393	605.072	626.326
177.4	616.818	604.224	624.825
177.5	615.371	605.159	630.275
177.6	620.084	605.115	633.825
177.7	612.582	603.362	622.581
177.8	612.537	599.622	634.628
177.9	625.315	601.744	621.171
178	612.994	602.31	626.204
178.1	613.395	601.295	615.286
178.2	614.725	608.025	622.532
178.3	621.836	607.421	624.437
178.4	618.136	597.205	626.82
178.5	615.3	607.06	612.889
178.6	621.877	602.655	619.642
178.7	617.113	598.717	622.063
178.8	624.227	599.339	618.147
178.9	619.877	601.495	619.003
179	621.55	602.785	622.831
179.1	611.342	606.662	625.033
179.2	619.611	602.636	622.566
179.3	613.01	601.571	621.929
179.4	621.628	607.721	618.757
179.5	615.447	603.162	621.268
179.6	618.655	605.35	629.208
179.7	619.375	598.855	620.246
179.8	622.06	598.552	621.083
179.9	620.161	599.609	618.203
180	617.578	597.89	624.083
180.1	620.237	598.798	618.164
180.2	618.496	604.677	625.556
180.3	619.213	594.664	629.07
180.4	619.178	599.809	627.44
180.5	620.72	600.475	622.493
180.6	620.253	599.225	632.974
180.7	623.22	596.532	625.738
180.8	619.191	599.704	627.146
180.9	615.568	598.678	632.681
181	616.562	596.608	613.558
181.1	611.023	599.936	619.367
181.2	624.334	602.984	621.06
181.3	622.6	604.208	617.978
181.4	623.23	605.378	620.125
181.5	616.947	600.877	616.149
181.6	619.176	602.817	619.083
181.7	624.245	601.038	623.403
181.8	618.853	601.194	624.174
181.9	617.205	597.129	625.233
182	618.912	599.141	621.909
182.1	619.35	602.336	621.564
182.2	618.27	604.282	621.16
182.3	616.907	600.545	622.426
182.4	615.122	601.254	621.94
182.5	614.316	603.968	616.862
182.6	621.106	607.799	628.04
182.7	620.446	604.82	626.034
182.8	626.032	603.297	618.176
182.9	621.508	599.768	619.765
183	621.462	599.475	626.844
183.1	619.26	601.78	622.153
183.2	617.487	599.474	622.662
183.3	608.37	601.388	619.842
183.4	617.983	598.227	617.279
183.5	615.145	602.347	622.65
183.6	623.691	599.355	616.288
183.7	610.97	602	618.511
183.8	610.083	596.851	622.705
183.9	614.336	601.266	624.007
184	608.762	598.535	624.075
184.1	614.87	599.638	628.783
184.2	619.184	595.931	631.233
184.3	627.319	595.81	625.816
184.4	619.76	602.12	629.763
184.5	624.272	602.832	633.092
184.6	607.899	601.644	628.697
184.7	607.715	603.249	624.134
184.8	614.485	602.059	629.149
184.9	619.221	606.63	624.682
185	612.761	608.028	623.114
185.1	616.319	609.687	626.237
185.2	609.163	609.691	633.232
185.3	616.174	600.699	634.615
185.4	612.644	612.868	626.55
185.5	623.27	610.768	626.599
185.6	615.464	607.71	627.434
185.7	615.53	611.641	622.82
185.8	614.187	614.346	630.138
185.9	616.665	609.059	622.198
186	615.753	608.453	618.684
186.1	611.076	610.207	624.098
186.2	617.225	614.85	620.574
186.3	620.622	611.61	628.589
186.4	614.409	610.11	624.969
186.5	610.192	607.964	625.959
186.6	604.787	604.479	614.704
186.7	609.945	605.428	629.718
186.8	612.987	609.889	631.747
186.9	604.238	609.234	625.709
187	612.325	602.879	631.42
187.1	614.456	603.066	631.004
187.2	617.57	605.876	625.94
187.3	614.21	611.928	624.851
187.4	612.254	605.561	623.356
187.5	608.779	610.646	630.211
187.6	612.906	606.03	626.925
187.7	609.107	608.617	631.136
187.8	610.563	615.511	628.8
187.9	614.982	610.278	617.54
188	619.275	617.349	625.265
188.1	618.846	615.062	633.741
188.2	619.739	610.733	628.769
188.3	614.519	614.711	628.868
188.4	614.135	608.308	631.54
188.5	609.416	611.154	628.479
188.6	613.185	611.322	630.369
188.7	609.146	611.534	630.539
188.8	614.997	608.2	628.251
188.9	618.13	610.666	618.825
189	609.77	611.481	613.331
189.1	616.106	614.203	621.576
189.2	604.148	617.037	623.338
189.3	607.395	616.174	624.381
189.4	616.612	617.064	627.323
189.5	614.268	615.168	634.995
189.6	615.7	613	630.779
189.7	611.607	613.553	628.083
189.8	612.125	611.742	625.467
189.9	619.365	615.693	626.719
190	621.746	616.738	633.057
190.1	618.836	613.515	631.958
190.2	619.69	617.919	623.893
190.3	615.307	617.054	627.796
190.4	613.555	615.314	628.732
190.5	610.713	614.871	624.531
190.6	610.389	613.352	633.186
190.7	611.347	610.435	632.632
190.8	612.881	607.245	628.57
190.9	610.591	614.364	631.159
191	618.106	615.941	639.687
191.1	611.276	613.805	637.024
191.2	616.932	607.135	627.98
191.3	610.287	609.012	632.002
191.4	609.672	612.492	626.282
191.5	602.924	610.505	636.001
191.6	607.328	607.696	643.621
191.7	613.657	610.422	638.011
191.8	606.667	613.561	639.427
191.9	618.609	615.439	641.579
192	618.758	615.662	638.369
192.1	610.258	610.364	650.219
192.2	618.341	614.067	641.898
192.3	610.281	615.8	638.173
192.4	611.207	610.163	638.996
192.5	608.545	608.682	634.632
192.6	614.536	612.352	639.087
192.7	609.073	606.899	639.636
192.8	612.578	611.694	644.303
192.9	610.766	610.414	642.598
193	614.87	607.549	639.644
193.1	615.254	614.452	646.472
193.2	616.055	618.804	644.483
193.3	620.236	609.785	639.902
193.4	617.082	608.552	635.319
193.5	610.377	607.945	629.136
193.6	603.275	605.894	647.7
193.7	615.55	611.665	638.131
193.8	610.56	604.926	638.791
193.9	608.741	607.302	639.18
194	619.659	608.446	643.959
194.1	613.567	607.568	644.311
194.2	614.645	607.552	641.921
194.3	618.752	608.325	650.096
194.4	623.576	609.643	640.262
194.5	621.518	613.333	643.122
194.6	622.202	614.084	641.969
194.7	616.998	610.381	645.394
194.8	621.633	611.284	641.089
194.9	612.719	612.592	640.763
195	621.573	610.38	642.762
195.1	620.068	612.083	641.16
195.2	625.773	615.172	642.002
195.3	617.057	608.051	635.787
195.4	611.513	608.198	636.92
195.5	625.613	609.905	635.573
195.6	615.293	610.233	637.607
195.7	615.685	605.977	628.903
195.8	617.884	616.795	634.804
195.9	615.055	608.704	641.095
196	610.599	604.832	637.442
196.1	615.319	608.123	631.255
196.2	616.961	605.908	634.584
196.3	618.169	609.689	632.924
196.4	618.638	611.185	639.386
196.5	614.185	610.938	631.923
196.6	613.527	608.586	633.175
196.7	611.432	611.893	644.457
196.8	613.703	610.833	650.788
196.9	616.736	608.001	650.842
197	614.023	605.732	638.076
197.1	606.539	609.277	646.247
197.2	612.052	611.432	640.731
197.3	616.368	610.83	642.748
197.4	612.215	611.316	641.819
197.5	606.724	614.128	643.607
197.6	608.531	612.379	648.264
197.7	610.578	613.854	646.466
197.8	614.367	614.219	644.56
197.9	609.725	610.505	644.433
198	610.001	611.772	642.261
198.1	611.162	619.373	646.415
198.2	619.557	608.674	638.88
198.3	614.49	611.456	647.195
198.4	609.83	607.266	642.293
198.5	616.652	609.202	640.038
198.6	611.412	608.501	641.941
198.7	615.554	610.148	644.93
198.8	609.237	606.402	634.126
198.9	614.503	604.033	640.877
199	618.266	602.794	635.374
199.1	619.051	604.128	639.161
199.2	613.846	604.091	640.288
199.3	618.037	606.541	629.581
199.4	611.689	602.298	632.986
199.5	608.029	608.822	646.777
199.6	606.217	608.408	634.129
199.7	611.547	603.541	639.736
199.8	611.773	603.339	637.618
199.9	615.714	601.726	641.812
[truncated: 8,004 more rows]
